# Supplementary material for: Network Architecture and Mutational Sensitivity of the C. elegans Metabolome
Source: Front Mol Biosci. 2018 Jul 31;5:69. doi: 10.3389/fmolb.2018.00069 (PMC6079199; doi:10.3389/fmolb.2018.00069)
Supplement: Supplementary Table 4 — Mutational and environmental correlations. [file Table_4.XLSX]

## Sheet: Corr_line
Metabolite	ID#	1	2	3	4	5	6	7	8	9	10	11	12	13	14	15	16	17	18	19	20	21	22	23	24	25	26	27	28	29
		L-Serine	Glycine	Nicotinate	Succinate	Uracil	Fumarate	L-Methionine	L-Alanine	L-Aspartate	L-3-Amino-isobutanoate	trans-4-Hydroxy-L-proline	(S)-Malate	5-Oxoproline	L-Glutamate	L-Phenylalanine	L-Asparagine	D-Ribose	Putrescine	Citrate	Adenine	L-Lysine	L-Tyrosine	Pantothenate	Xanthine	Hexadecanoic Acid	Urate	L-Tryptophan	Adenosine	alpha,alpha-Trehalose
L-Serine	1		0.0443	-0.7168	-0.3201	-0.0874	0.537	-0.1418	-0.02623	0.9193	-0.09507	0.7326	0.04787	0.6422	-0.2531	0.218	-0.09161	-0.5071	-0.00205	0.9013	-0.8103	-0.2926	-0.7028	-0.03725	-0.6145	0.9346	-0.06378	-0.6986	-0.7987	-0.01701
Glycine	2	0.3328		0.04959	-0.1203	-0.3074	-0.1929	-0.1554	0.2493	0.1673	-0.1293	0.2557	0.06851	0.2749	0.4334	-0.2433	-0.0027	0.3713	-0.165	0.09238	0.0822	0.154	-0.399	0.1545	-0.04741	-0.2298	0.2493	-0.0909	-0.00771	0.2608
Nicotinate	3	0.05538	-0.3886		-0.2387	0.5216	-0.3611	0.5571	-0.3722	-0.5518	-0.3415	-0.3031	-0.1739	-0.9013	-0.2133	-0.04231	1	0.6496	-1	-0.8906	0.7726	0.1413	0.8737	-0.2501	0.785	-0.716	-0.4673	0.2088	0.915	-0.4816
Succinate	4	-0.1656	-0.3542	0.3995		-0.3374	0.08687	-0.3919	0.6194	-0.1242	0.001661	-0.06918	0.09919	0.1022	0.3229	-0.0185	-0.7353	-0.04435	0.2029	0.2814	-0.1123	0.03018	-0.1466	0.1432	-0.1221	-0.1822	0.4546	0.5197	-0.06623	0.3425
Uracil	5	-0.02061	-0.2186	0.3398	0.3661		0.1853	0.3794	-0.6301	-0.3452	-1	-0.4296	0.2201	-0.8802	-0.7969	0.1607	-1	-0.00094	-0.762	-0.695	0.3035	-0.4364	0.536	-0.09281	0.3916	-0.09954	-0.6864	0.005144	0.44	-0.6878
Fumarate	6	-0.09333	-0.3839	0.3755	0.5078	0.1983		0.03935	0.1101	0.4754	-0.1054	0.1328	0.7365	0.1046	0.1369	-0.1024	-0.4129	-0.3755	1	0.3891	-0.4135	-0.09415	0.05749	-0.1998	-0.168	0.3303	-0.1472	-0.4378	-0.3307	-0.3526
L-Methionine	7	-0.379	-0.04561	-0.2815	-0.0512	-0.2241	0.0407		-0.427	-0.2786	0.01857	-0.4279	-0.1552	-0.561	-0.1704	0.1903	0.5391	0.3682	-0.4268	-0.6678	0.2604	0.2046	0.8111	-0.4976	0.5494	-0.3144	-0.6065	-0.319	0.5907	-0.4782
L-Alanine	8	0.1311	0.6382	-0.3049	-0.4137	0.04645	-0.3859	-0.1076		0.199	0.3835	0.6193	0.1812	0.7076	0.032	-0.6437	-0.0251	-0.271	0.2498	0.4392	-0.2263	0.5806	-0.4979	0.1297	-0.3301	-0.3227	0.8542	-0.1441	-0.2091	0.5556
L-Aspartate	9	-0.05839	0.6168	-0.5678	-0.3117	-0.2105	-0.1731	0.2648	0.4186		0.3926	0.8957	0.0451	0.774	0.3321	-0.346	0.5307	-0.219	0.851	0.6824	-0.6463	-0.06405	-0.608	0.2144	-0.6851	0.4656	0.2982	-0.5112	-0.613	0.1254
L-3-Amino-isobutanoate	10	0.2852	0.5244	-0.2518	-0.3583	0.04651	-0.4192	-0.1386	0.8051	0.1893		1	-1	1	0.2491	0.01062	-0.06128	-0.05097	-1	0.8887	-0.03165	0.1574	-0.4101	0.4892	-0.4983	-0.607	0.8076	-1	-0.3679	0.6
trans-4-Hydroxy-L-proline	11	-0.2047	0.2807	-0.2943	0.02148	-0.3103	0.1877	0.3574	-0.1516	0.6298	-0.3276		-0.2334	-0.00188	0.5949	-0.9805	1	-0.03165	1	0.353	-0.2315	0.4878	-0.2626	0.448	0.1913	0.151	0.4994	-0.208	-0.4938	-0.1577
(S)-Malate	12	-0.04239	-0.2926	0.2834	0.5346	0.2009	0.7623	-0.04195	-0.3289	-0.07073	-0.3611	0.2963		-0.1552	0.2211	0.03779	0.2188	-0.2721	0.582	0.09756	-0.1758	0.08963	0.00482	-0.1356	0.1248	0.02238	-0.00797	0.1398	-0.1646	-0.1853
5-Oxoproline	13	-0.1779	-0.05189	0.01236	0.2487	-0.2361	0.3753	0.2246	-0.4784	0.2087	-0.5491	0.8074	0.5128		1	0.1978	1	-0.5991	1	0.8468	-0.5601	0.2074	-0.8161	0.3718	-0.7702	0.4832	0.8031	0.1587	-0.7826	0.8553
L-Glutamate	14	0.2312	0.6578	-0.3749	-0.4423	0.002977	-0.4763	-0.1601	0.8355	0.4335	0.7059	-0.1214	-0.4182	-0.5076		-0.2168	-0.00263	0.04531	-0.2299	0.4012	-0.1595	0.2976	-0.4429	-0.0267	-0.2765	-0.3674	0.5256	-0.2984	-0.1155	0.7686
L-Phenylalanine	15	-0.4642	-0.2308	0.0701	0.3004	-0.262	0.3352	0.475	-0.5297	0.0395	-0.65	0.518	0.2907	0.6079	-0.5208		0.01716	-0.1132	0.007872	-0.09837	-0.1778	-0.3072	-0.05229	-0.3706	0.0857	0.3233	-0.3468	0.307	0.04106	0.1025
L-Asparagine	16	0.01926	0.4113	-0.3017	-0.2283	0.2352	-0.2936	-0.07228	0.721	0.3548	0.5269	-0.1652	-0.281	-0.4488	0.7496	-0.5044		1	-1	-0.03912	-0.04951	0.1412	-0.9792	0.3099	-0.2289	-1	0.3723	-1	1	1
D-Ribose	17	-0.2474	-0.01478	-0.1721	0.005649	-0.2397	-0.0685	0.4198	-0.2981	0.3641	-0.3695	0.5841	0.01366	0.4464	-0.2847	0.541	-0.3061		-0.5961	-0.6475	0.3533	-0.01233	0.3649	-0.04689	0.3859	-0.4145	-0.3537	0.1104	0.5249	-0.2646
Putrescine	18	0.4305	0.5702	-0.3149	-0.3871	0.09074	-0.3953	-0.1811	0.7411	0.308	0.7687	-0.2352	-0.4114	-0.5309	0.7859	-0.7091	0.6494	-0.3973		1	-1	-1	-1	0.0434	-1	1	0.1031	-1	-1	0.497
Citrate	19	-0.07186	0.05252	-0.1271	-0.1814	-0.04813	0.04493	-0.1744	0.007343	0.2152	-0.1437	0.3245	0.008526	0.3073	0.06119	-0.02742	0.04029	0.125	-0.04425		-0.6514	-0.5177	-1	0.7168	-0.9796	0.7795	0.6537	-0.4631	-0.8287	0.5256
Adenine	20	-0.00955	-0.05403	0.1128	-0.2957	0.2909	-0.315	-0.02934	0.2488	-0.1653	0.3525	-0.4748	-0.4262	-0.5272	0.2506	-0.3821	0.263	-0.256	0.3445	-0.1718		-0.01652	0.6225	0.1582	0.8195	-0.7411	-0.1681	0.3227	0.8283	-0.1759
L-Lysine	21	0.0986	0.4978	-0.306	-0.3126	0.1627	-0.3032	-0.055	0.8199	0.3877	0.6125	-0.1467	-0.2947	-0.4515	0.7933	-0.5443	0.8714	-0.3086	0.7586	0.01378	0.2775		0.2607	-0.2893	0.05025	-0.5674	0.03492	-0.2223	0.4377	0.02606
L-Tyrosine	22	0.1763	0.4117	-0.3261	-0.374	0.1224	-0.3819	0.006837	0.7119	0.1647	0.7448	-0.2991	-0.418	-0.531	0.691	-0.6841	0.7114	-0.4247	0.7882	-0.06791	0.4153	0.8009		-0.377	0.7147	-0.7308	-0.6387	-0.2545	0.8722	-0.5295
Pantothenate	23	-0.3304	-0.2357	0.159	0.03166	-0.1175	-0.06751	0.3081	-0.2752	-0.1949	-0.2694	0.01188	-0.1919	0.0341	-0.2135	0.4286	-0.2359	0.234	-0.3037	-0.1995	0.1558	-0.256	-0.19		-0.1955	0.05204	0.5192	0.2364	-0.314	0.2914
Xanthine	24	-0.09263	-0.01794	0.08407	-0.1393	0.3784	-0.07714	0.03792	0.1978	-0.07653	0.1587	-0.2143	-0.1445	-0.2639	0.2336	-0.148	0.3184	-0.1879	0.1007	0.113	0.4249	0.2503	0.286	-0.00434		-0.6441	-0.3724	0.3025	0.8215	-0.389
Hexadecanoic Acid	25	-0.1913	-0.2898	0.006917	0.5115	0.192	0.3701	0.257	-0.3894	-0.02261	-0.3783	0.2763	0.451	0.3765	-0.3864	0.4476	-0.2378	0.1877	-0.3498	-0.07398	-0.3169	-0.2743	-0.3659	0.06722	-0.178		-0.07934	-0.4475	-0.7042	0.05027
Urate	26	-0.08422	-0.01211	-0.09412	-0.3181	0.2001	-0.3254	-0.05348	0.3713	-0.0184	0.2849	-0.4134	-0.3538	-0.5083	0.2951	-0.4283	0.4808	-0.2353	0.2081	0.1104	0.4016	0.3642	0.3667	-0.08015	0.4267	-0.3332		0.3122	-0.3652	0.7815
L-Tryptophan	27	-0.04754	0.248	0.0411	-0.2807	0.04968	-0.2047	-0.02002	0.4288	0.01085	0.4246	-0.2802	-0.3352	-0.4205	0.4844	-0.1944	0.4088	-0.3186	0.4357	-0.191	0.4646	0.4735	0.5752	0.257	0.2952	-0.4054	0.07566		0.3325	0.3699
Adenosine	28	-0.1226	-0.1455	-0.01147	-0.137	-0.1477	-0.1725	0.2705	-0.1649	-0.02537	-0.1281	0.02263	-0.144	-0.0152	-0.05483	0.282	-0.1691	0.3333	-0.2018	0.03221	0.1448	-0.2405	-0.202	0.2617	0.08646	0.07639	-0.0006	0.08639		-0.364
alpha,alpha-Trehalose	29	-0.3658	-0.1349	0.008048	0.1518	-0.3448	0.2649	0.3122	-0.4044	0.07176	-0.5341	0.617	0.3179	0.8003	-0.5415	0.7207	-0.4344	0.4273	-0.6274	0.1135	-0.4178	-0.42	-0.5302	0.2908	-0.2298	0.3022	-0.3066	-0.3321	0.03432

## Sheet: readme
In the worksheet "Corr_line", the top diagonal is the among-line (mutational) correlation, the bottom diagonal is the residual (environmental) correlation. Values in yellow are significant at the Bonferroni-corrected global P<0.05; values in red text are not significantly different from an absolute correlation of 1. Metabolites in red background are +1,-1; omit the four metabolites in red backgro…
