# Supplementary material for: Network Architecture and Mutational Sensitivity of the C. elegans Metabolome
Source: Front Mol Biosci. 2018 Jul 31;5:69. doi: 10.3389/fmolb.2018.00069 (PMC6079199; doi:10.3389/fmolb.2018.00069)
Supplement: Supplementary Table 5 — Shortest network path lengths. [file Table_5.XLSX]

## Sheet: shortest path length
	trans-4-Hydroxy-L-proline	5-Oxoproline	alpha,alpha-Trehalose	L-Glutamate	L-Methionine	Adenosine	Adenine	(S)-Malate	L-Serine	Alanine	Citrate	L-Aspartate	Glycine	L-Asparagine	Nicotinamide	Putrescine	L-Tryptophan	L-Phenylalanine	L-Tyrosine	Uracil	D-Ribose	Fumarate	Palmitoyl-CoA	Xanthine	Urate	Pantothenate	Protein lysine	3-Aminoisobutyric acid	Succinate
trans-4-Hydroxy-L-proline	0	5	19	4		2	2	9	1		7	9	12	1	11			14	13	13	18	8	36	21	22				7
5-Oxoproline		0
alpha,alpha-Trehalose			0
L-Glutamate		2	16	0		17	17	6	7		4	6	9	7	8			11	1	1	15	5	33	18	19				4
L-Methionine					0
Adenosine		15	21	14		0	2	14	15		14	12	19	13	18			21	2	9	16	15	43	6	7				16
Adenine		16	22	15		2	0	15	16		15	13	2	14	19			22	21	1	17	16	44	7	8				17
(S)-Malate		6	13	5		16	16	0	4		3	3	8	4	7			8	7	9	12	2	32	17	18				3
L-Serine		1	11	9		19	19	5	0		6	6	11	7	1			12	11	12	1	6	35	2	21				7
Alanine										0
Citrate		8	13	7		14	14	3	4		0	3	6	4	5			1	9	7	12	4	3	15	16				5
L-Aspartate		8	13	7		16	16	3	4		3	0	8	2	7			1	9	9	12	4	32	17	18				5
Glycine		11	12	1		2	2	6	2		7	7	0	8	11			13	12	13	11	7	36	21	22				8
L-Asparagine		9	14	8		13	17	4	5		4	2	9	0	8			11	1	1	13	5	33	18	19				6
Nicotinamide		1	15	9		16	16	6	6		5	7	8	8	0			12	11	9	14	7	32	17	18				8
Putrescine		5	19	4		2	2	9	1		7	9	12	1	11	0		14	13	13	18	8	36	21	22				7
L-Tryptophan																	0
L-Phenylalanine																		0
L-Tyrosine																		2	0
Uracil		11	2	1		8	8	1	11		1	8	15	9	14			17	16	0	19	11	39	9	1				12
D-Ribose																					0
Fumarate		5	14	4		17	17	2	5		4	4	9	5	8			7	6	1	13	0	33	18	19				2
Palmitoyl-CoA		38	43	37		44	44	34	34		33	35	36	36	35			4	39	37	42	35	0	45	46				36
Xanthine		17	21	16		1	1	16	17		16	14	21	15	2			23	22	11	16	17	45	0	2				18
Urate		18	22	17		11	11	17	18		17	15	22	16	21			24	23	12	17	18	46	2	0				19
Pantothenate																										0
Protein lysine																											0
3-Aminoisobutyric acid																												0
Succinate		4	15	3		17	17	3	6		4	5	9	6	8			8	7	1	14	2	33	18	19				0

## Sheet: readme
The numbers in the cells in sheet "shortest path length" represent the shortest path length in the directed network from the metabolite in the column to the metabolite in the row
