# Supplementary material for: Network Architecture and Mutational Sensitivity of the C. elegans Metabolome
Source: Front Mol Biosci. 2018 Jul 31;5:69. doi: 10.3389/fmolb.2018.00069 (PMC6079199; doi:10.3389/fmolb.2018.00069)
Supplement: Supplementary Data Set 1 — Metabolic network data. [file Data_Sheet_1.XLSX]

## Sheet: All Compounds
KEGG id	Name
C00001	H2O
C00002	ATP
C00003	NAD+
C00004	NADH
C00005	NADPH
C00006	NADP+
C00007	Oxygen
C00008	ADP
C00009	Orthophosphate
C00010	CoA
C00011	CO2
C00012	Peptide
C00013	Diphosphate
C00014	NH3
C00015	UDP
C00016	FAD
C00017	Protein
C00018	Pyridoxal phosphate
C00019	S-Adenosyl-L-methionine
C00020	AMP
C00021	S-Adenosyl-L-homocysteine
C00022	Pyruvate
C00024	Acetyl-CoA
C00025	L-Glutamate
C00026	2-Oxoglutarate
C00027	H2O2
C00028	Acceptor
C00029	UDP-glucose
C00030	Reduced acceptor
C00031	D-Glucose
C00032	Heme
C00033	Acetate
C00035	GDP
C00036	Oxaloacetate
C00037	Glycine
C00040	Acyl-CoA
C00041	L-Alanine
C00042	Succinate
C00043	UDP-N-acetyl-D-glucosamine
C00044	GTP
C00045	Amino acid
C00046	RNA
C00048	Glyoxylate
C00049	L-Aspartate
C00051	Glutathione
C00052	UDP-D-galactose
C00053	3'-Phosphoadenylyl sulfate
C00054	Adenosine 3',5'-bisphosphate
C00055	CMP
C00058	Formate
C00059	Sulfate
C00060	Carboxylate
C00061	FMN
C00062	L-Arginine
C00063	CTP
C00064	L-Glutamine
C00065	L-Serine
C00066	tRNA
C00067	Formaldehyde
C00068	Thiamin diphosphate
C00069	Alcohol
C00071	Aldehyde
C00072	Ascorbate
C00073	L-Methionine
C00074	Phosphoenolpyruvate
C00075	UTP
C00077	L-Ornithine
C00078	L-Tryptophan
C00079	L-Phenylalanine
C00080	H+
C00081	ITP
C00082	L-Tyrosine
C00083	Malonyl-CoA
C00084	Acetaldehyde
C00085	D-Fructose 6-phosphate
C00087	Sulfur
C00088	Nitrite
C00089	Sucrose
C00090	Catechol
C00091	Succinyl-CoA
C00092	D-Glucose 6-phosphate
C00093	sn-Glycerol 3-phosphate
C00094	Sulfite
C00095	D-Fructose
C00096	GDP-mannose
C00097	L-Cysteine
C00099	beta-Alanine
C00100	Propanoyl-CoA
C00101	Tetrahydrofolate
C00103	D-Glucose 1-phosphate
C00104	IDP
C00105	UMP
C00106	Uracil
C00108	Anthranilate
C00109	2-Oxobutanoate
C00110	Dolichyl phosphate
C00111	Glycerone phosphate
C00112	CDP
C00114	Choline
C00116	Glycerol
C00117	D-Ribose 5-phosphate
C00118	D-Glyceraldehyde 3-phosphate
C00119	5-Phospho-alpha-D-ribose 1-diphosphate
C00121	D-Ribose
C00122	Fumarate
C00123	L-Leucine
C00124	D-Galactose
C00125	Ferricytochrome c
C00126	Ferrocytochrome c
C00127	Glutathione disulfide
C00129	Isopentenyl diphosphate
C00130	IMP
C00131	dATP
C00132	Methanol
C00133	D-Alanine
C00134	Putrescine
C00135	L-Histidine
C00136	Butanoyl-CoA
C00137	myo-Inositol
C00138	Reduced ferredoxin
C00139	Oxidized ferredoxin
C00140	N-Acetyl-D-glucosamine
C00141	3-Methyl-2-oxobutanoic acid
C00143	5,10-Methylenetetrahydrofolate
C00144	GMP
C00145	Thiol
C00146	Phenol
C00147	Adenine
C00148	L-Proline
C00149	(S)-Malate
C00151	L-Amino acid
C00152	L-Asparagine
C00153	Nicotinamide
C00154	Palmitoyl-CoA
C00155	L-Homocysteine
C00156	4-Hydroxybenzoate
C00157	Phosphatidylcholine
C00158	Citrate
C00159	D-Mannose
C00160	Glycolate
C00161	2-Oxo acid
C00162	Fatty acid
C00163	Propanoate
C00164	Acetoacetate
C00165	Diacylglycerol
C00166	Phenylpyruvate
C00167	UDP-glucuronate
C00168	Hydroxypyruvate
C00169	Carbamoyl phosphate
C00170	5'-Methylthioadenosine
C00177	Cyanide
C00178	Thymine
C00180	Benzoate
C00181	D-Xylose
C00183	L-Valine
C00184	Glycerone
C00185	Cellobiose
C00186	(S)-Lactate
C00187	Cholesterol
C00188	L-Threonine
C00189	Ethanolamine
C00191	D-Glucuronate
C00194	Cobamide coenzyme
C00195	N-Acylsphingosine
C00197	3-Phospho-D-glycerate
C00199	D-Ribulose 5-phosphate
C00201	Nucleoside triphosphate
C00203	UDP-N-acetyl-D-galactosamine
C00206	dADP
C00208	Maltose
C00212	Adenosine
C00214	Thymidine
C00217	D-Glutamate
C00219	(5Z,8Z,11Z,14Z)-Icosatetraenoic acid
C00221	beta-D-Glucose
C00222	3-Oxopropanoate
C00223	p-Coumaroyl-CoA
C00224	Adenylyl sulfate
C00229	Acyl-carrier protein
C00231	D-Xylulose 5-phosphate
C00232	Succinate semialdehyde
C00233	4-Methyl-2-oxopentanoate
C00234	10-Formyltetrahydrofolate
C00235	Dimethylallyl diphosphate
C00236	3-Phospho-D-glyceroyl phosphate
C00237	CO
C00239	dCMP
C00242	Guanine
C00243	Lactose
C00245	Taurine
C00247	L-Sorbose
C00248	Lipoamide
C00249	Hexadecanoic acid
C00250	Pyridoxal
C00253	Nicotinate
C00255	Riboflavin
C00256	(R)-Lactate
C00257	D-Gluconic acid
C00258	D-Glycerate
C00259	L-Arabinose
C00262	Hypoxanthine
C00264	3-Oxoacyl-CoA
C00267	alpha-D-Glucose
C00268	Dihydrobiopterin
C00269	CDP-diacylglycerol
C00272	Tetrahydrobiopterin
C00275	D-Mannose 6-phosphate
C00279	D-Erythrose 4-phosphate
C00280	Androstenedione
C00283	Hydrogen sulfide
C00286	dGTP
C00288	HCO3-
C00292	Aniline
C00294	Inosine
C00295	Orotate
C00299	Uridine
C00301	ADP-ribose
C00302	DL-Glutamate
C00307	CDP-choline
C00310	D-Xylulose
C00311	Isocitrate
C00312	L-Xylulose
C00314	Pyridoxine
C00315	Spermidine
C00318	L-Carnitine
C00319	Sphingosine
C00320	Thiosulfate
C00322	2-Oxoadipate
C00323	Caffeoyl-CoA
C00325	GDP-L-fucose
C00328	L-Kynurenine
C00329	D-Glucosamine
C00330	Deoxyguanosine
C00332	Acetoacetyl-CoA
C00334	4-Aminobutanoate
C00337	(S)-Dihydroorotate
C00339	Long-chain alcohol
C00341	Geranyl diphosphate
C00342	Thioredoxin
C00343	Thioredoxin disulfide
C00344	Phosphatidylglycerol
C00345	6-Phospho-D-gluconate
C00346	Ethanolamine phosphate
C00349	2-Methyl-3-oxopropanoate
C00350	Phosphatidylethanolamine
C00352	D-Glucosamine 6-phosphate
C00354	D-Fructose 1,6-bisphosphate
C00355	3,4-Dihydroxy-L-phenylalanine
C00356	(S)-3-Hydroxy-3-methylglutaryl-CoA
C00357	N-Acetyl-D-glucosamine 6-phosphate
C00360	dAMP
C00361	dGDP
C00362	dGMP
C00363	dTDP
C00364	dTMP
C00365	dUMP
C00366	Urate
C00369	Starch
C00376	Retinal
C00378	Thiamine
C00379	Xylitol
C00385	Xanthine
C00387	Guanosine
C00388	1H-Imidazole-4-ethanamine
C00390	Ubiquinol
C00398	Tryptamine
C00399	Ubiquinone
C00402	D-Aspartate
C00406	Feruloyl-CoA
C00407	L-Isoleucine
C00411	Sinapoyl-CoA
C00412	Stearoyl-CoA
C00415	Dihydrofolate
C00416	Phosphatidate
C00417	cis-Aconitate
C00418	(R)-Mevalonate
C00422	Triacylglycerol
C00423	trans-Cinnamate
C00429	5,6-Dihydrouracil
C00433	2,5-Dioxopentanoate
C00437	N-Acetylornithine
C00438	N-Carbamoyl-L-aspartate
C00440	5-Methyltetrahydrofolate
C00445	5,10-Methenyltetrahydrofolate
C00446	alpha-D-Galactose 1-phosphate
C00447	Sedoheptulose 1,7-bisphosphate
C00448	trans,trans-Farnesyl diphosphate
C00454	NDP
C00455	Nicotinamide D-ribonucleotide
C00458	dCTP
C00459	dTTP
C00460	dUTP
C00461	Chitin
C00468	Estrone
C00469	Ethanol
C00472	p-Benzoquinone
C00473	Retinol
C00475	Cytidine
C00482	Sinapate
C00483	Tyramine
C00486	Bilirubin
C00487	Carnitine
C00490	Itaconate
C00491	L-Cystine
C00496	Ubiquitin
C00504	Folate
C00506	L-Cysteate
C00510	Oleoyl-CoA
C00512	S-Benzoate coenzyme A
C00515	D-Ornithine
C00517	Hexadecanal
C00519	Hypotaurine
C00523	Androsterone
C00524	Cytochrome c
C00526	Deoxyuridine
C00527	Glutaryl-CoA
C00530	p-Benzenediol
C00531	Itaconyl-CoA
C00532	L-Arabitol
C00534	Pyridoxamine
C00535	Testosterone
C00536	Triphosphate
C00540	Cinnamoyl-CoA
C00542	Cystathionine
C00544	Homogentisate
C00546	Methylglyoxal
C00547	L-Noradrenaline
C00550	Sphingomyelin
C00555	4-Aminobutyraldehyde
C00559	Deoxyadenosine
C00565	Trimethylamine
C00570	CDP-ethanolamine
C00575	3',5'-Cyclic AMP
C00576	Betaine aldehyde
C00577	D-Glyceraldehyde
C00579	Dihydrolipoamide
C00583	Propane-1,2-diol
C00585	Protein tyrosine
C00588	Choline phosphate
C00590	Coniferyl alcohol
C00601	Phenylacetaldehyde
C00605	2,3-Dehydroacyl-CoA
C00606	3-Sulfino-L-alanine
C00611	N-Acetyllactosamine
C00613	Protein-L-arginine
C00618	3-Dehydro-L-gulonate
C00619	3-Oxo-delta4-steroid
C00620	alpha-D-Ribose 1-phosphate
C00621	Dolichyl diphosphate
C00627	Pyridoxine phosphate
C00630	2-Methylpropanoyl-CoA
C00631	2-Phospho-D-glycerate
C00632	3-Hydroxyanthranilate
C00636	D-Mannose 1-phosphate
C00637	Indole-3-acetaldehyde
C00640	(3S)-3-Hydroxyacyl-CoA
C00641	1,2-Diacyl-sn-glycerol
C00642	4-Hydroxyphenylacetate
C00643	5-Hydroxy-L-tryptophan
C00645	N-Acetyl-D-mannosamine
C00647	Pyridoxamine phosphate
C00655	Xanthosine 5'-phosphate
C00658	trans-2,3-Dehydroacyl-CoA
C00665	beta-D-Fructose 2,6-bisphosphate
C00668	alpha-D-Glucose 6-phosphate
C00669	gamma-L-Glutamyl-L-cysteine
C00670	sn-glycero-3-Phosphocholine
C00671	(S)-3-Methyl-2-oxopentanoic acid
C00672	2-Deoxy-D-ribose 1-phosphate
C00673	2-Deoxy-D-ribose 5-phosphate
C00674	5alpha-Androstane-3,17-dione
C00681	1-Acyl-sn-glycerol 3-phosphate
C00683	(S)-Methylmalonyl-CoA
C00688	dTDP-4-dehydro-6-deoxy-L-mannose
C00694	beta-D-Galactosyl-1,4-N-acetyl-D-glucosaminyl-R
C00695	3alpha,7alpha,12alpha-Trihydroxy-5beta-cholanate
C00700	XTP
C00704	O2.-
C00705	dCDP
C00717	Alditol
C00718	Amylose
C00719	Betaine
C00726	Nitrile
C00738	D-Hexose
C00740	D-Serine
C00750	Spermine
C00759	Caldesmon
C00760	Cellulose
C00763	D-Proline
C00777	Retinoate
C00780	Serotonin
C00785	Urocanate
C00792	D-Arginine
C00794	D-Sorbitol
C00800	L-Gulonate
C00804	Propynoate
C00811	4-Coumarate
C00818	D-Glucarate
C00819	D-Glutamine
C00822	Dopaquinone
C00829	Naphthalene
C00831	Pantetheine
C00836	Sphinganine
C00842	dTDP-glucose
C00853	Cob(I)alamin
C00857	Deamino-NAD+
C00864	Pantothenate
C00870	4-Nitrophenol
C00877	Crotonoyl-CoA
C00881	Deoxycytidine
C00882	Dephospho-CoA
C00894	Propenoyl-CoA
C00899	11-cis-Retinol
C00906	5,6-Dihydrothymine
C00909	Leukotriene A4
C00911	Ribonucleoside
C00916	Cephalosporin C
C00921	Dihydropteroate
C00923	Ferricytochrome
C00924	Ferrocytochrome
C00940	2-Oxoglutaramate
C00942	3',5'-Cyclic GMP
C00951	Estradiol
C00954	Indole-3-acetate
C00956	L-2-Aminoadipate
C00957	Mercaptopyruvate
C00958	Plasmenylcholine
C00979	O-Acetyl-L-serine
C00986	1,3-Diaminopropane
C00996	Ferricytochrome b5
C00999	Ferrocytochrome b5
C01003	Myosin light chain
C01005	O-Phospho-L-serine
C01013	3-Hydroxypropanoate
C01019	6-Deoxy-L-galactose
C01022	Caldesmon phosphate
C01031	S-Formylglutathione
C01033	2-Methylbutanoyl-CoA
C01036	4-Maleylacetoacetate
C01061	4-Fumarylacetoacetate
C01078	Procollagen L-proline
C01083	alpha,alpha-Trehalose
C01086	(3R)-3-Hydroxyacyl-CoA
C01087	(R)-2-Hydroxyglutarate
C01094	D-Fructose 1-phosphate
C01096	Sorbitol 6-phosphate
C01097	D-Tagatose 6-phosphate
C01103	Orotidine 5'-phosphate
C01104	Trimethylamine N-oxide
C01107	(R)-5-Phosphomevalonate
C01110	5-Amino-2-oxopentanoic acid
C01117	Nucleoside 5'-phosphate
C01120	Sphinganine 1-phosphate
C01122	cis-2,3-Dehydroacyl-CoA
C01132	N-Acetyl-D-galactosamine
C01134	Pantetheine 4'-phosphate
C01137	S-Adenosylmethioninamine
C01141	beta-Adrenergic receptor
C01143	(R)-5-Diphosphomevalonate
C01144	(S)-3-Hydroxybutanoyl-CoA
C01149	4-Trimethylammoniobutanal
C01157	trans-4-Hydroxy-L-proline
C01159	2,3-Bisphospho-D-glycerate
C01161	3,4-Dihydroxyphenylacetate
C01165	L-Glutamate 5-semialdehyde
C01168	Pseudouridine 5'-phosphate
C01171	alpha-D-Hexose 1-phosphate
C01172	beta-D-Glucose 6-phosphate
C01177	Inositol 1-phosphate
C01179	3-(4-Hydroxyphenyl)pyruvate
C01180	4-Methylthio-2-oxobutanoic acid
C01181	4-Trimethylammoniobutanoate
C01183	N,N-Dimethylaniline N-oxide
C01185	Nicotinate D-ribonucleotide
C01188	3-Hydroxy-2-methylpropanoate
C01189	5alpha-Cholest-7-en-3beta-ol
C01190	Glucosylceramide
C01194	1-Phosphatidyl-D-myo-inositol
C01197	Caffeate
C01204	myo-Inositol hexakisphosphate
C01205	(R)-3-Amino-2-methylpropanoate
C01209	Malonyl-[acyl-carrier protein]
C01211	Procollagen 5-hydroxy-L-lysine
C01213	(R)-Methylmalonyl-CoA
C01217	5,6,7,8-Tetrahydromethanopterin
C01220	1D-myo-Inositol 1,4-bisphosphate
C01222	GDP-4-dehydro-6-deoxy-D-mannose
C01227	Dehydroepiandrosterone
C01230	all-trans-Hexaprenyl diphosphate
C01233	sn-glycero-3-Phosphoethanolamine
C01236	D-Glucono-1,5-lactone 6-phosphate
C01239	N-Acetyl-beta-D-glucosaminylamine
C01242	S-Aminomethyldihydrolipoylprotein
C01243	1D-myo-Inositol 1,3,4-trisphosphate
C01245	D-myo-Inositol 1,4,5-trisphosphate
C01246	Dolichyl beta-D-glucosyl phosphate
C01252	4-(2-Aminophenyl)-2,4-dioxobutanoate
C01256	[Pyruvate dehydrogenase (acetyl-transferring)]
C01272	1D-myo-Inositol 1,3,4,5-tetrakisphosphate
C01277	1-Phosphatidyl-1D-myo-inositol 4-phosphate
C01288	N-Acetyl-D-glucosaminylphosphatidylinositol
C01290	beta-D-Galactosyl-1,4-beta-D-glucosylceramide
C01293	[Pyruvate dehydrogenase (acetyl-transferring)] phosphate
C01318	HX
C01322	RX
C01326	Hydrogen cyanide
C01327	Hydrochloric acid
C01335	ROH
C01336	Aryl thiol
C01344	dIDP
C01345	dITP
C01346	dUDP
C01352	FADH2
C01353	Carbonic acid
C01370	Aldose
C01371	Alkane
C01401	Alanine
C01412	Butanal
C01416	Cocaine
C01419	Cys-Gly
C01449	Queuine
C01450	Ketone
C01494	Ferulate
C01507	L-Iditol
C01516	Morphine
C01528	Selenide
C01573	Peptide diphthine
C01595	Linoleate
C01598	Melatonin
C01609	Protamine
C01638	tRNA(Asp)
C01641	tRNA(Glu)
C01647	tRNA(Met)
C01656	3-Oxo acid
C01672	Cadaverine
C01674	Chitobiose
C01697	Galactitol
C01702	Glycogenin
C01755	Thiocyanate
C01762	Xanthosine
C01794	Choloyl-CoA
C01798	D-Glucoside
C01801	Deoxyribose
C01832	Lauroyl-CoA
C01867	tau-Protein
C01879	5-Oxoproline
C01885	1-Acylglycerol
C01944	Octanoyl-CoA
C01962	Thiocysteine
C01977	tRNA guanine
C01978	tRNA queuine
C01996	Acetylcholine
C01997	Histone N6-acetyl-L-lysine
C02051	Lipoylprotein
C02060	Phytanoyl-CoA
C02075	Retinyl ester
C02076	Sedoheptulose
C02090	Trypanothione
C02097	dTDP-galactose
C02112	2-Acylglycerol
C02165	Leukotriene B4
C02166	Leukotriene C4
C02167	Maleylpyruvate
C02170	Methylmalonate
C02188	Protein lysine
C02222	2-Maleylacetate
C02232	3-Oxoadipyl-CoA
C02235	4-Nitrocatechol
C02248	Apocytochrome c
C02282	Glutaminyl-tRNA
C02291	L-Cystathionine
C02320	R-S-Glutathione
C02325	Sinapyl alcohol
C02336	beta-D-Fructose
C02351	o-Benzoquinone
C02380	6-Mercaptopurine
C02411	Glutaconyl-1-CoA
C02415	Histone-L-lysine
C02432	L-Selenocysteine
C02471	[Glu(-Cys)]n-Gly
C02475	alpha-L-Fucoside
C02478	beta-D-Mannoside
C02492	1,4-beta-D-Mannan
C02505	2-Phenylacetamide
C02512	3-Cyano-L-alanine
C02514	3-Fumarylpyruvate
C02520	5'-Ribonucleotide
C02528	Chenodeoxycholate
C02530	Cholesterol ester
C02532	D-O-Phosphoserine
C02571	O-Acetylcarnitine
C02576	Perillyl aldehyde
C02588	Retinyl palmitate
C02593	Tetradecanoyl-CoA
C02613	(S)-2-Hydroxy acid
C02630	2-Hydroxyglutarate
C02642	3-Ureidopropionate
C02646	4-Coumaryl alcohol
C02670	D-Glucuronolactone
C02686	Galactosylceramide
C02687	alpha-D-Glucosylglycogenin
C02700	L-Formylkynurenine
C02729	O-Phosphoprotamine
C02737	Phosphatidylserine
C02743	Protein L-cysteine
C02755	[Glu(-Cys)]n+1-Gly
C02814	Benzene-1,2,4-triol
C02835	Imidazole-4-acetate
C02838	L-Octanoylcarnitine
C02846	N,N-Dimethylaniline
C02871	Peptide L-aspartate
C02882	S-Aryl-L-cysteine
C02888	Sorbose 1-phosphate
C02909	(2-Naphthyl)methanol
C02929	2-Hydroxy carboxylate
C02934	3-Dehydrosphinganine
C02938	3-Indoleacetonitrile
C02939	3-Methylbutanoyl-CoA
C02940	3-Oxo-5alpha-steroid
C02944	3-cis-Dodecenoyl-CoA
C02946	4-Acetamidobutanoate
C02960	Ceramide 1-phosphate
C02965	D-Hexose 6-phosphate
C02972	Dihydrolipoylprotein
C02984	L-Aspartyl-tRNA(Asp)
C02985	L-Fucose 1-phosphate
C02987	L-Glutamyl-tRNA(Glu)
C02990	L-Palmitoylcarnitine
C03012	Naphthalene-1,2-diol
C03021	Protein asparagine
C03023	Peptide-L-methionine
C03024	Reduced flavoprotein
C03028	Thiamin triphosphate
C03033	beta-D-Glucuronoside
C03069	3-Methylcrotonyl-CoA
C03090	5-Phosphoribosylamine
C03120	Glycerophosphodiester
C03129	Long-chain acid anion
C03150	N-Ribosylnicotinamide
C03157	O-Phospho-tau-protein
C03161	Oxidized flavoprotein
C03170	Trypanothione disulfide
C03193	(5-L-Glutamyl)-peptide
C03196	(S)-2-Hydroxyglutarate
C03197	(S)-3-Hydroxybutanoate
C03201	1-Alkyl-2-acylglycerol
C03221	2-trans-Dodecenoyl-CoA
C03227	3-Hydroxy-L-kynurenine
C03231	3-Methylglutaconyl-CoA
C03232	3-Phosphonooxypyruvate
C03245	ADP-D-ribosyl-acceptor
C03267	beta-D-Fructose 2-phosphate
C03272	Globoside
C03284	L-3-Amino-isobutanoate
C03287	L-Glutamyl 5-phosphate
C03344	2-Methylacetoacetyl-CoA
C03345	2-Methylbut-2-enoyl-CoA
C03356	3-Phospho-D-erythronate
C03360	4-Nitrophenyl phosphate
C03363	5-L-Glutamyl amino acid
C03372	Acylglycerone phosphate
C03373	Aminoimidazole ribotide
C03402	L-Asparaginyl-tRNA(Asn)
C03440	cis-4-Hydroxy-D-proline
C03451	(R)-S-Lactoylglutathione
C03454	1-Alkenyl-2-acylglycerol
C03455	11-cis-Retinyl palmitate
C03460	2-Methylprop-2-enoyl-CoA
C03479	5-Formyltetrahydrofolate
C03492	D-4'-Phosphopantothenate
C03508	L-2-Amino-3-oxobutanoic acid
C03518	N-Acetyl-D-glucosaminide
C03546	myo-Inositol 4-phosphate
C03557	2-Aminoethylphosphonate
C03564	1-Pyrroline-2-carboxylate
C03582	3,4',5-Trihydroxystilbene
C03680	4-Imidazolone-5-propanoate
C03684	6-Pyruvoyltetrahydropterin
C03702	Histone N6-methyl-L-lysine
C03715	O-Alkylglycerone phosphate
C03721	Protein tyrosine-O-sulfate
C03723	Ribonucleoside diphosphate
C03735	alpha-D-Hexose 6-phosphate
C03740	(5-L-Glutamyl)-L-amino acid
C03758	Dopamine
C03765	4-Hydroxyphenylacetaldehyde
C03771	5-Guanidino-2-oxopentanoate
C03785	D-Tagatose 1,6-bisphosphate
C03793	N6,N6,N6-Trimethyl-L-lysine
C03794	N6-(1,2-Dicarboxyethyl)-AMP
C03819	1-Acylglycerophosphoinositol
C03824	2-Aminomuconate semialdehyde
C03838	5'-Phosphoribosylglycinamide
C03862	Dolichyl phosphate D-mannose
C03875	Myosin light chain phosphate
C03885	3-Nonaprenyl-4-hydroxybenzoate
C03892	Phosphatidylglycerophosphate
C03895	Peptide-L-methionine (S)-S-oxide
C03899	S-(2-Hydroxyacyl)glutathione
C03912	(S)-1-Pyrroline-5-carboxylate
C03917	Dihydrotestosterone
C03939	Acetyl-[acyl-carrier protein]
C04006	1D-myo-Inositol 3-phosphate
C04043	3,4-Dihydroxyphenylacetaldehyde
C04046	3-D-Glucosyl-1,2-diacylglycerol
C04047	3-Hydroxy-2-methylpropanoyl-CoA
C04051	5-Amino-4-imidazolecarboxyamide
C04073	Heparosan-N-sulfate L-iduronate
C04076	L-2-Aminoadipate 6-semialdehyde
C04079	N-((R)-Pantothenoyl)-L-cysteine
C04090	Ubiquitin C-terminal thiolester
C04141	Phospho-beta-adrenergic receptor
C04145	all-trans-Nonaprenyl diphosphate
C04188	S-Methyl-5-thio-D-ribose 1-phosphate
C04196	Heparosan-N-sulfate D-glucuronate
C04212	3',5'-Cyclic nucleotide
C04213	Dolichyl diphosphooligosaccharide
C04230	1-Acyl-sn-glycero-3-phosphocholine
C04232	2'-Deoxyribonucleoside diphosphate
C04233	2-Acyl-sn-glycero-3-phosphocholine
C04242	5-Fluorodeoxyuridine monophosphate
C04246	But-2-enoyl-[acyl-carrier protein]
C04253	Electron-transferring flavoprotein
C04257	N-Acetyl-D-mannosamine 6-phosphate
C04281	L-1-Pyrroline-3-hydroxy-5-carboxylate
C04282	1-Pyrroline-4-hydroxy-2-carboxylate
C04309	Phosphoenol-4-deoxy-3-tetrulosonate
C04317	1-Organyl-2-lyso-sn-glycero-3-phosphocholine
C04322	3,4-Dihydro-2H-Pyrrole-2-carboxylate
C04352	(R)-4'-Phosphopantothenoyl-L-cysteine
C04373	3alpha-Hydroxy-5beta-androstan-17-one
C04375	4-N-(N-Acetyl-D-glucosaminyl)-protein
C04376	5'-Phosphoribosyl-N-formylglycinamide
C04377	5,10-Methylenetetrahydromethanopterin
C04398	Procollagen trans-4-hydroxy-L-proline
C04405	(2S,3S)-3-Hydroxy-2-methylbutanoyl-CoA
C04409	2-Amino-3-carboxymuconate semialdehyde
C04419	Carboxybiotin-carboxyl-carrier protein
C04438	1-Acyl-sn-glycero-3-phosphoethanolamine
C04441	Peptide 2-(3-carboxy-3-aminopropyl)-L-histidine
C04475	1-Alkyl-2-acylglycerophosphoethanolamine
C04500	N-Acetyl-D-glucosaminyldiphosphodolichol
C04501	N-Acetyl-alpha-D-glucosamine 1-phosphate
C04502	N-Acetyl-beta-D-glucosaminyl-glycopeptide
C04506	Protein C-terminal S-farnesyl-L-cysteine
C04512	trans,trans-2,3,4,5-Tetradehydroacyl-CoA
C04517	1-(1-Alkenyl)-sn-glycero-3-phosphocholine
C04530	4,4-Dimethyl-5alpha-cholest-7-en-3beta-ol
C04537	N,N'-Diacetylchitobiosyldiphosphodolichol
C04540	N4-(Acetyl-beta-D-glucosaminyl)asparagine
C04549	1-Phosphatidyl-1D-myo-inositol 3-phosphate
C04554	3alpha,7alpha-Dihydroxy-5beta-cholestanate
C04570	Reduced electron-transferring flavoprotein
C04582	S-Methyl-5-thio-D-ribulose 1-phosphate
C04598	2-Acetyl-1-alkyl-sn-glycero-3-phosphocholine
C04599	1-Methyl-4-phenyl-1,2,3,6-tetrahydropyridine
C04618	(3R)-3-Hydroxybutanoyl-[acyl-carrier protein]
C04619	(3R)-3-Hydroxydecanoyl-[acyl-carrier protein]
C04620	(3R)-3-Hydroxyoctanoyl-[acyl-carrier protein]
C04633	(3R)-3-Hydroxypalmitoyl-[acyl-carrier protein]
C04635	1-(1-Alkenyl)-sn-glycero-3-phosphoethanolamine
C04637	1-Phosphatidyl-D-myo-inositol 4,5-bisphosphate
C04640	2-(Formamido)-N1-(5'-phosphoribosyl)acetamidine
C04644	3alpha,7alpha-Dihydroxy-5beta-cholestanoyl-CoA
C04646	6-Thioinosine-5'-monophosphate
C04671	(5Z)-(15S)-11alpha-Hydroxy-9,15-dioxoprostanoate
C04675	3-Hydroxy-3-(4-methylpent-3-en-1-yl)glutaryl-CoA
C04677	1-(5'-Phosphoribosyl)-5-amino-4-imidazolecarboxamide
C04679	Protein N6-[(R)-4-amino-2-hydroxybutyl]-L-lysine
C04688	(3R)-3-Hydroxytetradecanoyl-[acyl-carrier protein]
C04692	Peptide 2-[3-carboxy-3-(methylammonio)propyl]-L-histidine
C04707	(5Z,13E)-11alpha-Hydroxy-9,15-dioxoprost-13-enoate
C04712	(7R)-7-(5-Carboxy-5-oxopentanoyl)aminocephalosporinate
C04730	GM3
C04731	1-Methyl-4-phenyl-1,2,3,6-tetrahydropyridine N-oxide
C04734	1-(5'-Phosphoribosyl)-5-formamido-4-imidazolecarboxamide
C04737	Trihexosylceramide
C04742	(15S)-15-Hydroxy-5,8,11-cis-13-trans-eicosatetraenoate
C04748	Protein C-terminal S-farnesyl-L-cysteine methyl ester
C04750	beta-D-Galactosyl-1,3-N-acetyl-alpha-D-galactosaminyl-R
C04751	1-(5-Phospho-D-ribosyl)-5-amino-4-imidazolecarboxylate
C04756	O-1-Alk-1-enyl-2-acyl-sn-glycero-3-phosphoethanolamine
C04760	3alpha,7alpha,12alpha-Trihydroxy-5beta-cholestanoyl-CoA
C04800	D-Glucuronyl-N-acetyl-1,3-beta-D-galactosaminylproteoglycan
C04805	5(S)-HETE
C04814	4beta-Hydroxymethyl-4alpha-methyl-5alpha-cholest-7-en-3beta-ol
C04818	beta-D-Galactosyl-1,4-N-acetyl-beta-D-glucosaminylglycopeptide
C04823	1-(5'-Phosphoribosyl)-5-amino-4-(N-succinocarboxamide)-imidazole
C04825	3-beta-D-Galactosyl-4-beta-D-galactosyl-O-beta-D-xylosylprotein
C04840	3beta-Hydroxy-4beta-methyl-5alpha-cholest-7-ene-4alpha-carboxylate
C04874	2-Amino-4-hydroxy-6-(D-erythro-1,2,3-trihydroxypropyl)-7,8-
C04884	N-Acetyl-D-galactosaminyl-(N-acetylneuraminyl)-D-galactosyl-D-
C04890	N-Acetyl-beta-D-glucosaminyl-1,3-beta-D-galactosyl-1,4-N-acetyl-D-
C04895	2-Amino-4-hydroxy-6-(erythro-1,2,3-trihydroxypropyl)dihydropteridine
C04900	Luteolin
C04902	beta-D-Galactosyl-1,3-(N-acetyl-beta-D-glucosaminyl-1,6)-N-acetyl-D-
C04903	3-beta-D-Glucuronosyl-3-beta-D-galactosyl-4-beta-D-galactosyl-O-
C04911	D-Galactosyl-N-acetyl-D-galactosaminyl-(N-acetylneuraminyl)-D-
C04913	N-Acetyl-beta-D-galactosaminyl-1,4-beta-D-glucuronyl-N-acetyl-1,3-
C04914	alpha-D-Mannosyl-1,6-(N-acetyl-beta-D-glucosaminyl-1,2-alpha-D-
C04922	beta-D-Galactosyl-1,4-N-acetyl-beta-D-glucosaminyl-1,3-beta-D-
C04937	N-Acetyl-beta-D-glucosaminyl-1,2-alpha-D-mannosyl-1,6-(N-acetyl-
C04938	N-Acetyl-D-glucosaminyl-1,3-beta-D-galactosyl-1,4-N-acetyl-beta-D-
C04944	6-(2-[N-Acetyl-beta-D-glucosaminyl]-alpha-D-mannosyl)-beta-D-
C05011	Hydroxytamoxifen
C05067	trans-3-Enoyl-CoA
C05100	3-Ureidoisobutyrate
C05102	alpha-Hydroxy fatty acid
C05108	14-Demethyllanosterol
C05111	Methostenol
C05116	3-Hydroxybutanoyl-CoA
C05125	2-(alpha-Hydroxyethyl)thiamine diphosphate
C05130	Imidazole-4-acetaldehyde
C05139	16alpha-Hydroxydehydroepiandrosterone
C05141	Estriol
C05145	3-Aminoisobutyric acid
C05159	6-(2,6-Bis[N-acetyl-beta-D-glucosaminyl]-alpha-D-mannosyl)-beta-D-
C05172	Selenophosphate
C05176	(S)-N-Methylcoclaurine
C05198	5'-Deoxyadenosine
C05202	3'-Hydroxy-N-methyl-(S)-coclaurine
C05206	Histone L-arginine
C05212	1-Radyl-2-acyl-sn-glycero-3-phosphocholine
C05223	Dodecanoyl-[acyl-carrier protein]
C05232	(2S)-2-Methylacyl-CoA
C05258	(S)-3-Hydroxyhexadecanoyl-CoA
C05259	3-Oxopalmitoyl-CoA
C05260	(S)-3-Hydroxytetradecanoyl-CoA
C05261	3-Oxotetradecanoyl-CoA
C05262	(S)-3-Hydroxydodecanoyl-CoA
C05263	3-Oxododecanoyl-CoA
C05264	(S)-Hydroxydecanoyl-CoA
C05265	3-Oxodecanoyl-CoA
C05266	(S)-Hydroxyoctanoyl-CoA
C05267	3-Oxooctanoyl-CoA
C05268	(S)-Hydroxyhexanoyl-CoA
C05269	3-Oxohexanoyl-CoA
C05270	Hexanoyl-CoA
C05271	trans-Hex-2-enoyl-CoA
C05272	trans-Hexadec-2-enoyl-CoA
C05273	trans-Tetradec-2-enoyl-CoA
C05274	Decanoyl-CoA
C05275	trans-Dec-2-enoyl-CoA
C05276	trans-Oct-2-enoyl-CoA
C05279	trans,cis-Lauro-2,6-dienoyl-CoA
C05280	cis,cis-3,6-Dodecadienoyl-CoA
C05290	19-Hydroxyandrost-4-ene-3,17-dione
C05291	7alpha-Hydroxytestosterone
C05294	19-Hydroxytestosterone
C05295	19-Oxotestosterone
C05296	7alpha-Hydroxyandrost-4-ene-3,17-dione
C05297	19-Oxoandrost-4-ene-3,17-dione
C05298	2-Hydroxyestrone
C05299	2-Methoxyestrone
C05300	16alpha-Hydroxyestrone
C05301	2-Hydroxyestradiol
C05302	2-Methoxyestradiol-17beta
C05309	Semiquinone
C05320	Histone N(omega)-methyl-L-arginine
C05329	(2R)-2-Methylacyl-CoA
C05332	Phenethylamine
C05335	L-Selenomethionine
C05336	Selenomethionyl-tRNA(Met)
C05337	Chenodeoxycholoyl-CoA
C05345	beta-D-Fructose 6-phosphate
C05356	5(S)-HPETE
C05359	e-
C05378	beta-D-Fructose 1,6-bisphosphate
C05379	Oxalosuccinate
C05381	3-Carboxy-1-hydroxypropyl-ThPP
C05382	Sedoheptulose 7-phosphate
C05394	3-Keto-beta-D-galactose
C05403	3-Ketolactose
C05422	Dehydroascorbate
C05444	3alpha,7alpha,26-Trihydroxy-5beta-cholestane
C05445	3alpha,7alpha-Dihydroxy-5beta-cholestan-26-al
C05447	3alpha,7alpha-Dihydroxy-5beta-cholest-24-enoyl-CoA
C05448	3alpha,7alpha,24-Trihydroxy-5beta-cholestanoyl-CoA
C05449	3alpha,7alpha-Dihydroxy-5beta-24-oxocholestanoyl-CoA
C05450	3alpha,7alpha,12alpha,24-Tetrahydroxy-5beta-cholestanoyl-CoA
C05458	7alpha,12alpha-Dihydroxy-5alpha-cholestan-3-one
C05460	3alpha,7alpha,12alpha-Trihydroxy-5beta-cholest-24-enoyl-CoA
C05467	3alpha,7alpha,12alpha-Trihydroxy-5beta-24-oxocholestanoyl-CoA
C05503	Estradiol-17beta 3-glucuronide
C05504	16-Glucuronide-estriol
C05512	Deoxyinosine
C05519	L-Allothreonine
C05526	S-Glutathionyl-L-cysteine
C05527	3-Sulfinylpyruvate
C05528	3-Sulfopyruvate
C05535	alpha-Aminoadipoyl-S-acyl enzyme
C05544	Protein N6-methyl-L-lysine
C05545	Protein N6,N6-dimethyl-L-lysine
C05546	Protein N6,N6,N6-trimethyl-L-lysine
C05552	Biocytin
C05560	L-2-Aminoadipate adenylate
C05565	Hydantoin-5-propionate
C05576	3,4-Dihydroxyphenylethyleneglycol
C05577	3,4-Dihydroxymandelaldehyde
C05578	5,6-Dihydroxyindole
C05579	Indole-5,6-quinone
C05580	3,4-Dihydroxymandelate
C05581	3-Methoxy-4-hydroxyphenylacetaldehyde
C05582	Homovanillate
C05583	3-Methoxy-4-hydroxyphenylglycolaldehyde
C05584	3-Methoxy-4-hydroxymandelate
C05619	5-Hydroxyferulate
C05634	5-Hydroxyindoleacetaldehyde
C05635	5-Hydroxyindoleacetate
C05638	5-Hydroxykynurenamine
C05640	Cinnavalininate
C05643	6-Hydroxymelatonin
C05645	4-(2-Amino-3-hydroxyphenyl)-2,4-dioxobutanoate
C05649	Dihydropteridine
C05650	Tetrahydropteridine
C05651	5-Hydroxykynurenine
C05653	Formylanthranilate
C05665	3-Aminopropanal
C05668	3-Hydroxypropionyl-CoA
C05670	3-Aminopropiononitrile
C05673	CMP-2-aminoethylphosphonate
C05674	CMP-N-trimethyl-2-aminoethylphosphonate
C05675	Diacylglyceryl-2-aminoethylphosphonate
C05686	Adenylylselenate
C05688	L-Selenocysteine
C05689	Se-Methyl-L-selenocysteine
C05691	Se-Adenosylselenomethionine
C05692	Se-Adenosyl-L-selenohomocysteine
C05695	gamma-Glutamyl-Se-methylselenocysteine
C05696	3'-Phosphoadenylylselenate
C05697	Selenate
C05698	Selenohomocysteine
C05699	L-Selenocystathionine
C05711	gamma-Glutamyl-beta-cyanoalanine
C05712	Cyanohydrin
C05713	Cyanoglycoside
C05714	alpha-Aminopropiononitrile
C05715	gamma-Amino-gamma-cyanobutanoate
C05726	S-Substituted L-cysteine
C05729	R-S-Cysteinylglycine
C05744	Acetoacetyl-[acp]
C05745	Butyryl-[acp]
C05746	3-Oxohexanoyl-[acp]
C05747	(R)-3-Hydroxyhexanoyl-[acp]
C05748	trans-Hex-2-enoyl-[acp]
C05749	Hexanoyl-[acp]
C05750	3-Oxooctanoyl-[acp]
C05751	trans-Oct-2-enoyl-[acp]
C05752	Octanoyl-[acp]
C05753	3-Oxodecanoyl-[acp]
C05754	trans-Dec-2-enoyl-[acp]
C05755	Decanoyl-[acp]
C05756	3-Oxododecanoyl-[acp]
C05757	(R)-3-Hydroxydodecanoyl-[acp]
C05758	trans-Dodec-2-enoyl-[acp]
C05759	3-Oxotetradecanoyl-[acp]
C05760	trans-Tetradec-2-enoyl-[acp]
C05761	Tetradecanoyl-[acp]
C05762	3-Oxohexadecanoyl-[acp]
C05763	trans-Hexadec-2-enoyl-[acp]
C05764	Hexadecanoyl-[acp]
C05774	Cobinamide
C05787	Bilirubin beta-diglucuronide
C05791	D-Urobilinogen
C05796	Galactan
C05802	2-Hexaprenyl-6-methoxyphenol
C05803	2-Hexaprenyl-6-methoxy-1,4-benzoquinone
C05804	2-Hexaprenyl-3-methyl-6-methoxy-1,4-benzoquinone
C05805	2-Hexaprenyl-3-methyl-5-hydroxy-6-methoxy-1,4-benzoquinone
C05823	3-Mercaptolactate
C05824	S-Sulfo-L-cysteine
C05827	Methylimidazole acetaldehyde
C05828	Methylimidazoleacetic acid
C05838	cis-2-Hydroxycinnamate
C05839	cis-beta-D-Glucosyl-2-hydroxycinnamate
C05841	Nicotinate D-ribonucleoside
C05844	5-L-Glutamyl-taurine
C05847	all-trans-Polyprenyl diphosphate
C05848	4-Hydroxy-3-polyprenylbenzoate
C05852	2-Hydroxyphenylacetate
C05860	beta-D-Mannosyldiacetylchitobiosyldiphosphodolichol
C05861	alpha-D-Mannosyl-beta-D-mannosyl-
C05901	3,3',4'5-Tetrahydroxystilbene
C05922	Formamidopyrimidine nucleoside triphosphate
C05923	2,5-Diaminopyrimidine nucleoside triphosphate
C05928	10-Formyltetrahydrofolyl L-glutamate
C05936	N4-Acetylaminobutanal
C05938	L-4-Hydroxyglutamate semialdehyde
C05945	L-Arginine phosphate
C05946	D-4-Hydroxy-2-oxoglutarate
C05947	L-erythro-4-Hydroxyglutamate
C05951	Leukotriene D4
C05966	15(S)-HPETE
C05973	2-Acyl-sn-glycero-3-phosphoethanolamine
C05980	Cardiolipin
C05981	Phosphatidylinositol-3,4,5-trisphosphate
C05983	Propionyladenylate
C05984	2-Hydroxybutanoic acid
C05985	2-Propynal
C05993	Acetyl adenylate
C05998	3-Hydroxyisovaleryl-CoA
C05999	Lactaldehyde
C06000	(S)-3-Hydroxyisobutyryl-CoA
C06001	(S)-3-Hydroxyisobutyrate
C06002	(S)-Methylmalonate semialdehyde
C06040	Diglucosyl-diacylglycerol
C06054	2-Oxo-3-hydroxy-4-phosphobutanoate
C06055	O-Phospho-4-hydroxy-L-threonine
C06109	Cytochrome P-450 oxidized form
C06110	Cytochrome P-450 reduced form
C06112	L-Glutamyl-tRNA(Gln)
C06113	L-Aspartyl-tRNA(Asn)
C06114	gamma-Glutamyl-beta-aminopropiononitrile
C06123	Hexadecenal
C06124	Sphingosine 1-phosphate
C06135	GA2
C06136	GA1
C06142	1-Butanol
C06148	2,5-Diamino-6-(5'-triphosphoryl-3',4'-trihydroxy-2'-oxopentyl)-
C06157	[Dihydrolipoyllysine-residue succinyltransferase]
C06174	Codeine
C06196	2'-Deoxyinosine 5'-phosphate
C06205	1,2-Dihydronaphthalene-1,2-diol
C06250	Holo-[carboxylase]
C06376	N-Acetyl-D-galactosamine 6-phosphate
C06377	D-Galactosamine 6-phosphate
C06409	[Methionine synthase]-cob(II)alamin
C06410	[Methionine synthase]-methylcob(I)alamin
C06424	Tetradecanoic acid
C06427	(9Z,12Z,15Z)-Octadecatrienoic acid
C06459	N-Trimethyl-2-aminoethylphosphonate
C06481	L-Seryl-tRNA(Sec)
C06482	L-Selenocysteinyl-tRNA(Sec)
C06505	Cob(I)yrinate a,c diamide
C06506	Adenosyl cobyrinate a,c diamide
C06508	Adenosyl cobinamide
C06548	Ethylene oxide
C06554	Cyanuric acid
C06604	Parathion
C06606	Paraoxon
C06611	trans-3-Chloro-2-propene-1-ol
C06612	cis-3-Chloro-2-propene-1-ol
C06613	trans-3-Chloroallyl aldehyde
C06614	trans-3-Chloroacrylic acid
C06615	cis-3-Chloroacrylic acid
C06676	4-Sulfolactone
C06754	Chloroacetaldehyde
C06755	Chloroacetic acid
C06790	Trichloroethene
C06813	Nitrobenzene
C06868	Carbamazepine
C06899	Chloral hydrate
C07047	Ifosfamide
C07073	Lidocaine
C07086	Phenylacetic acid
C07108	Tamoxifen
C07118	Benzoyl acetyl-CoA
C07163	Methadone
C07185	Valproic acid
C07281	[eIF5A-precursor]-lysine
C07282	[eIF5A-precursor]-deoxyhypusine
C07343	2-Hydroxyphytanoyl-CoA
C07480	Theobromine
C07481	Caffeine
C07490	Trichloroethanol
C07496	Carbamazepine-10,11-epoxide
C07501	Felbamate
C07535	Benzo[a]pyrene
C07572	Citalopram
C07643	4-Hydroxycyclophosphamide
C07644	4-Ketocyclophosphamide
C07645	Aldophosphamide
C07646	Carboxyphosphamide
C07648	Thioguanine
C07649	5-FU
C07888	Cyclophosphamide
C08012	Levomethadyl acetate
C08276	3-(Methylthio)propionic acid
C09332	Tetrahydrofolyl-[Glu](2)
C09814	Benzonitrile
C09819	(Hydroxymethylphenyl)succinyl-CoA
C09820	Benzoylsuccinyl-CoA
C09880	alpha-Pinene
C10700	4'-Hydroxyacetophenone
C10858	Ecgonine
C11004	2,6-Dimethylaniline
C11036	Bromobenzene
C11038	2'-Deoxy-5-hydroxymethylcytidine-5'-diphosphate
C11039	2'-Deoxy-5-hydroxymethylcytidine-5'-triphosphate
C11061	all-trans-Retinoyl-beta-glucuronide
C11088	1,2-Dibromoethane
C11131	2-Methoxy-estradiol-17beta 3-glucuronide
C11132	2-Methoxyestrone 3-glucuronide
C11133	Estrone glucuronide
C11134	Testosterone glucuronide
C11135	Androsterone glucuronide
C11136	Etiocholan-3alpha-ol-17-one 3-glucuronide
C11148	TCE epoxide
C11150	Trichloroacetate
C11173	SN-38
C11174	1-Diphosinositol pentakisphosphate
C11376	SN38 glucuronide
C11481	HSO3-
C11482	Holo-Lys2
C11509	3beta-Hydroxy-4beta-methyl-5alpha-cholest-7-ene-4alpha-carbaldehyde
C11526	5-PP-InsP5
C11554	1-Phosphatidyl-1D-myo-inositol 3,4-bisphosphate
C11557	1-Phosphatidyl-1D-myo-inositol 5-phosphate
C11572	Glycoprotein with the oligosaccharide chain attached by N-glycosyl
C11583	4-Glutathionyl cyclophosphamide
C11713	2-Naphthol
C11735	N-Ethylglycine
C11736	5-Fluorodeoxyuridine
C11785	Normorphine
C11907	4,6-Dideoxy-4-oxo-dTDP-D-glucose
C11924	Perillic acid
C11938	Myrtenol
C11941	Pinocarveol
C11945	trans-2-Methyl-5-isopropylhexa-2,5-dienoyl-CoA
C11946	cis-2-Methyl-5-isopropylhexa-2,5-dienoyl-CoA
C11947	3-Hydroxy-2,6-dimethyl-5-methylene-heptanoyl-CoA
C12126	Dihydroceramide
C12144	Phytosphingosine
C12145	Phytoceramide
C12203	5-Hydroxyferuloyl-CoA
C12205	5-Hydroxyconiferyl alcohol
C12214	Aminofructose 6-phosphate
C12215	Iminoerythrose 4-phosphate
C12448	Ecgonine methyl ester
C12518	Glutaral
C12632	Luteolin 7-O-[beta-D-glucuronosyl-(1->2)-beta-D-glucuronide]
C12650	Capecitabine
C12673	Tegafur
C12739	5'-Deoxy-5-fluorouridine
C13378	alpha,beta-Dihydroxyethyl-TPP
C13425	3-Hexaprenyl-4-hydroxybenzoate
C13624	Bisphenol A
C13629	1,2-Bis(4-hydroxyphenyl)-2-propanol
C13631	2,2-Bis(4-hydroxyphenyl)-1-propanol
C13634	2,3-Bis(4-hydroxyphenyl)-1,2-propanediol
C13638	1-(4'-Hydroxyphenyl)ethanol
C13645	Hydrobromic acid
C13747	1,7-Dimethylxanthine
C14039	1,1-Dichloroethylene
C14040	1-Nitronaphthalene
C14089	1-Hydroxymethylnaphthalene
C14090	1-Naphthaldehyde
C14099	2-Naphthaldehyde
C14116	Naphthyl-2-methyl-succinyl-CoA
C14117	Naphthyl-2-methylene-succinyl-CoA
C14144	5-Carboxy-2-pentenoyl-CoA
C14145	(3S)-3-Hydroxyadipyl-CoA
C14147	Cyromazine
C14148	N-Cyclopropylammeline
C14149	N-Cyclopropylammelide
C14150	Cyclopropylamine
C14180	S-(Hydroxymethyl)glutathione
C14220	4,4'-Dihydroxybenzophenone
C14298	Bis(4-hydroxyphenyl)methane
C14315	Anthracene
C14453	4-Bromophenol
C14556	9-Hydroxybenzo[a]pyrene
C14749	19(S)-HETE
C14762	13(S)-HODE
C14765	13-OxoODE
C14768	5,6-EET
C14769	8,9-EET
C14770	11,12-EET
C14771	14,15-EET
C14778	16(R)-HETE
C14781	15H-11,12-EETA
C14782	11,12,15-THETA
C14784	1,2-Dihydroxy-3,4-epoxy-1,2,3,4-tetrahydronaphthalene
C14786	(1R,2S)-Naphthalene 1,2-oxide
C14787	(1S,2R)-Naphthalene 1,2-oxide
C14791	(1R)-Hydroxy-(2R)-glutathionyl-1,2-dihydronaphthalene
C14792	(1S)-Hydroxy-(2S)-glutathionyl-1,2-dihydronaphthalene
C14793	(1R)-Glutathionyl-(2R)-hydroxy-1,2-dihydronaphthalene
C14800	1-Nitronaphthalene-5,6-oxide
C14801	1-Nitro-5,6-dihydroxy-dihydronaphthalene
C14802	1-Nitronaphthalene-7,8-oxide
C14803	1-Nitro-7-hydroxy-8-glutathionyl-7,8-dihydronaphthalene
C14804	1-Nitro-7-glutathionyl-8-hydroxy-7,8-dihydronaphthalene
C14805	1-Nitro-5-hydroxy-6-glutathionyl-5,6-dihydronaphthalene
C14806	1-Nitro-5-glutathionyl-6-hydroxy-5,6-dihydronaphthalene
C14813	11H-14,15-EETA
C14814	11,14,15-THETA
C14825	9(10)-EpOME
C14826	12(13)-EpOME
C14830	GDP-4-keto-6-L-deoxygalactose
C14839	Bromobenzene-3,4-oxide
C14840	Bromobenzene-2,3-oxide
C14842	Bromobenzene-2,3-dihydrodiol
C14844	Bromobenzene-3,4-dihydrodiol
C14845	4-Bromophenol-2,3-epoxide
C14847	3,4-Dihydro-3-hydroxy-4-S-glutathionyl bromobenzene
C14848	2,3-Dihydro-2-S-glutathionyl-3-hydroxy bromobenzene
C14849	Benzo[a]pyrene-9,10-oxide
C14850	Benzo[a]pyrene-7,8-oxide
C14851	Benzo[a]pyrene-4,5-oxide
C14852	Benzo[a]pyrene-7,8-diol
C14853	Benzo[a]pyrene-7,8-dihydrodiol-9,10-oxide
C14854	9-Hydroxybenzo[a]pyrene-4,5-oxide
C14855	4,5-Dihydro-4-hydroxy-5-S-glutathionyl-benzo[a]pyrene
C14856	7,8-Dihydro-7-hydroxy-8-S-glutathionyl-benzo[a]pyrene
C14857	1,1-Dichloroethylene epoxide
C14858	2,2-Dichloroacetaldehyde
C14859	Chloroacetyl chloride
C14861	S-(2,2-Dichloro-1-hydroxy)ethyl glutathione
C14863	2-(S-Glutathionyl)acetyl glutathione
C14864	S-(2-Chloroacetyl)glutathione
C14865	2-(S-Glutathionyl)acetyl chloride
C14866	Chloral
C14868	S-(1,2-Dichlorovinyl)glutathione
C14869	Trichloroethanol glucuronide
C14870	2-Bromoacetaldehyde
C14871	S-(Formylmethyl)glutathione
C14874	Glutathione episulfonium ion
C15496	Oxidized thiol-containing reductant
C15498	ROOH
C15522	4a-Hydroxytetrahydrobiopterin
C15543	6-(alpha-D-Mannosyl)-beta-D-mannosyl-R
C15573	beta-D-Glucuronosyl-(1->4)-N-acetyl-alpha-D-glucosaminylproteoglycan
C15574	N-Acetyl-alpha-D-glucosaminyl-(1->4)-beta-D-glucuronosyl-(1->4)-N-
C15575	N-Acetyl-alpha-D-glucosaminyl-(1->4)-beta-D-glucuronosylproteoglycan
C15576	beta-D-Glucuronosyl-(1->4)-N-acetyl-alpha-D-glucosaminyl-(1->4)-
C15577	N-Acetyl-beta-D-galactosaminyl-(1->4)-beta-D-
C15578	beta-D-Glucuronosyl-(1->3)-N-acetyl-beta-D-galactosaminyl-(1->4)-
C15585	myo-Inositol phosphate
C15586	N-D-Ribosylpurine
C15587	Purine
C15602	Quinone
C15603	Hydroquinone
C15606	1,2-Dihydroxy-5-(methylthio)pent-1-en-3-one
C15613	(25R)-3alpha,7alpha,12alpha-Trihydroxy-5beta-cholestan-26-oyl-CoA
C15645	1-(1-Alkenyl)-sn-glycerol
C15647	2-Acyl-1-(1-alkenyl)-sn-glycero-3-phosphate
C15650	2,3-Diketo-5-methylthiopentyl-1-phosphate
C15651	2-Hydroxy-3-keto-5-methylthiopentenyl-1-phosphate
C15670	Heme A
C15672	Heme O
C15804	p-Hydroxyphenyl lignin
C15805	Guaiacyl lignin
C15806	Syringyl lignin
C15807	5-Hydroxy-guaiacyl lignin
C15808	4alpha-Methylzymosterol-4-carboxylate
C15811	[Enzyme]-cysteine
C15812	[Enzyme]-S-sulfanylcysteine
C15853	Dehydrospermidine
C15854	N-(4-Aminobutylidene)-[eIF5A-precursor]-lysine
C15972	Enzyme N6-(lipoyl)lysine
C15973	Enzyme N6-(dihydrolipoyl)lysine
C15974	3-Methyl-1-hydroxybutyl-ThPP
C15975	[Dihydrolipoyllysine-residue (2-methylpropanoyl)transferase]
C15976	2-Methyl-1-hydroxypropyl-ThPP
C15977	[Dihydrolipoyllysine-residue (2-methylpropanoyl)transferase]
C15978	2-Methyl-1-hydroxybutyl-ThPP
C15979	[Dihydrolipoyllysine-residue (2-methylpropanoyl)transferase]
C15980	(S)-2-Methylbutanoyl-CoA
C15999	L-Methionine (S)-S-oxide
C16011	Protein-omega-N-(ADP-D-ribosyl)-L-arginine
C16014	cis-Stilbene oxide
C16015	(+)-(1R,2R)-1,2-Diphenylethane-1,2-diol
C16074	Phenylacetonitrile
C16168	(6Z,9Z,12Z,15Z,18Z,21Z)-Tetracosahexaenoyl-CoA
C16169	(4Z,7Z,10Z,13Z,16Z,19Z)-Docosahexaenoyl-CoA
C16172	(6Z,9Z,12Z,15Z,18Z)-Tetracosapentaenoyl-CoA
C16173	(4Z,7Z,10Z,13Z,16Z)-Docosapentaenoyl-CoA
C16200	Phenylboronic acid
C16205	Anthracene-9,10-dihydrodiol
C16217	3-Hydroxyoctadecanoyl-CoA
C16218	(2E)-Octadecenoyl-CoA
C16236	Protein N6-(octanoyl)lysine
C16237	Protein N6-(lipoyl)lysine
C16238	Lipoyl-AMP
C16239	Lipoyl-[acp]
C16240	Apoprotein
C16254	[Dihydrolipoyllysine-residue succinyltransferase]
C16255	[Dihydrolipoyllysine-residue acetyltransferase]
C16327	OPC8-CoA
C16328	trans-2-Enoyl-OPC8-CoA
C16329	3-Hydroxy-OPC8-CoA
C16330	3-Oxo-OPC8-CoA
C16331	OPC6-CoA
C16332	trans-2-Enoyl-OPC6-CoA
C16333	3-Hydroxy-OPC6-CoA
C16334	3-Oxo-OPC6-CoA
C16335	OPC4-CoA
C16336	trans-2-Enoyl-OPC4-CoA
C16337	3-Hydroxy-OPC4-CoA
C16338	3-Oxo-OPC4-CoA
C16339	(+)-7-Isojasmonic acid CoA
C16348	cis-3-Chloroallyl aldehyde
C16353	7-Methylxanthine
C16355	7-Methyluric acid
C16356	1,7-Dimethyluric acid
C16358	1-Methylxanthine
C16359	1-Methyluric acid
C16360	3,7-Dimethyluric acid
C16374	(2E,6Z,9Z,12Z,15Z,18Z,21Z)-Tetracosahepta-2,6,9,12,15,18,21-enoyl-
C16375	(6Z,9Z,12Z,15Z,18Z,21Z)-3-Hydroxytetracosahexa-6,9,12,15,18,21-
C16376	(6Z,9Z,12Z,15Z,18Z,21Z)-3-Oxotetracosahexa-6,9,12,15,18,21-enoyl-CoA
C16387	(2E,6Z,9Z,12Z,15Z,18Z)-Tetracosahexa-2,6,9,12,15,18-enoyl-CoA
C16388	(6Z,9Z,12Z,15Z,18Z)-3-Hydroxytetracosapenta-6,9,12,15,18-enoyl-CoA
C16389	(6Z,9Z,12Z,15Z,18Z)-3-Oxotetracosapenta-6,9,12,15,18-enoyl-CoA
C16466	7-Methyl-3-oxo-6-octenoyl-CoA
C16468	(2E)-5-Methylhexa-2,4-dienoyl-CoA
C16469	3-Hydroxy-5-methylhex-4-enoyl-CoA
C16470	5-Methylhex-4-enoyl-CoA
C16471	5-Methyl-3-oxo-4-hexenoyl-CoA
C16542	APC
C16543	NPC
C16544	alpha-Hydroxytamoxifen
C16545	Tamoxifen N-oxide
C16546	N-Desmethyltamoxifen
C16547	4-Hydroxy-N-desmethyltamoxifen
C16548	N,N-Didesmethyltamoxifen
C16549	alpha-Hydroxy-N-desmethyltamoxifen
C16550	Dechloroethylcyclophosphamide
C16551	Alcophosphamide
C16553	4-Hydroxyifosfamide
C16555	2-Dechloroethylifosfamide
C16560	3-Hydroxylidocaine
C16561	Monoethylglycinexylidide
C16565	Aminopropylcadaverine
C16576	Norcodeine
C16577	Codeine-6-glucuronide
C16578	Morphine-6-glucuronide
C16582	2-Hydroxyfelbamate
C16584	p-Hydroxyfelbamate
C16586	2-Phenyl-1,3-propanediol monocarbamate
C16587	3-Carbamoyl-2-phenylpropionaldehyde
C16591	3-Carbamoyl-2-phenylpropionic acid
C16595	4-Hydroxy-5-phenyltetrahydro-1,3-oxazin-2-one
C16596	5-Phenyl-1,3-oxazinane-2,4-dione
C16601	2-Hydroxycarbamazepine
C16602	3-Hydroxycarbamazepine
C16604	2-Hydroxyiminostilbene
C16607	Citalopram N-oxide
C16608	Demethylcitalopram
C16609	Didemethylcitalopram
C16613	6-Thiourate
C16614	6-Methylmercaptopurine
C16615	6-Methylthiopurine 5'-monophosphate ribonucleotide
C16617	6-Mercaptopurine ribonucleoside triphosphate
C16618	6-Thioxanthine 5'-monophosphate
C16619	6-Thioguanosine monophosphate
C16630	5,6-Dihydro-5-fluorouracil
C16631	alpha-Fluoro-beta-ureidopropionic acid
C16632	alpha-Fluoro-beta-alanine
C16633	5-Fluorouridine
C16634	5-Fluorouridine monophosphate
C16635	5'-Deoxy-5-fluorocytidine
C16636	tRNA(Sec)
C16638	O-Phosphoseryl-tRNA(Sec)
C16641	Irinotecan
C16643	Morphine-3-glucuronide
C16647	N,N-Diethylglycine
C16648	2-n-Propyl-4-pentenoic acid
C16649	4-Hydroxyvalproic acid
C16650	5-Hydroxyvalproic acid
C16651	3-Hydroxyvalproic acid
C16659	2-Ethylidene-1,5-dimethyl-3,3-diphenylpyrrolidine
C16660	2-Ethyl-5-methyl-3,3-diphenyl-1-pyrroline
C16661	L-alpha-Acetyl-N-normethadol
C16662	L-alpha-Acetyl-N,N-dinormethadol
C16663	Tryparedoxin
C16664	Tryparedoxin disulfide
C16677	all-trans-4-Hydroxyretinoic acid
C16679	all-trans-18-Hydroxyretinoic acid
C16680	all-trans-5,6-Epoxyretinoic acid
C16681	9-cis-Retinal
C16682	9-cis-Retinol
C16720	Peptide 2-[3-carboxy-3-(dimethylammonio)propyl]-L-histidine
C16736	Thiol-containing reductant
C16738	Sulfuric monoester
C16828	Caffeoquinone
C16832	Protein N6-(dihydrolipoyl)lysine
C16834	1-Pentanol
C16835	Succinic aldehyde
C16836	1,4'-Bipiperidine-1'-carboxylic acid
C16837	4-Amino-1-piperidinecarboxylic acid
C17202	S-Palmitoylprotein
C17234	2-Aminobut-2-enoate
C17339	4-Cholesten-7alpha,12alpha-diol-3-one
C17343	(25S)-3alpha,7alpha,12alpha-Trihydroxy-5beta-cholestan-26-oyl-CoA
C17345	(25R)-3alpha,7alpha-Dihydroxy-5beta-cholestanoyl-CoA
C17346	(25S)-3alpha,7alpha-Dihydroxy-5beta-cholestanoyl-CoA
C17432	all-trans-Decaprenyl diphosphate
C17552	2-Polyprenyl-6-methoxyphenol
C17560	2-Polyprenyl-6-methoxy-1,4-benzoquinone
C17561	2-Polyprenyl-3-methyl-6-methoxy-1,4-benzoquinone
C17562	2-Polyprenyl-3-methyl-5-hydroxy-6-methoxy-1,4-benzoquinone
C18026	Ethylmalonyl-CoA
C18058	1D-myo-Inositol bisdiphosphate tetrakisphosphate
C18125	1-Acyl-sn-glycero-3-phosphoserine
C18126	1-Acyl-sn-glycero-3-phosphoglycerol
C18129	Monolysocardiolipin
C18215	Bis(4-hydroxyphenyl)methanol
C18216	4-Hydroxyphenyl-4-hydroxybenzoate
G00004	(GlcNAc)2 (Man)2 (PP-Dol)1
G00005	(GlcNAc)2 (Man)3 (PP-Dol)1
G00006	(GlcNAc)2 (Man)5 (PP-Dol)1
G00007	(GlcNAc)2 (Man)9 (PP-Dol)1
G00008	(Glc)3 (GlcNAc)2 (Man)9 (PP-Dol)1
G00011	(GlcNAc)2 (Man)9 (Asn)1
G00015	(GlcNAc)4 (Man)3 (Asn)1
G00309	(GlcNAc)1 (Man)3
G00319	(GlcNAc)1 (Man)2
G00595	(GlcNAc)1 (Man)2
G00971	(GlcNAc)1 (Man)1
G06780	(Gal)2 (GlcNAc)2 (S)2
G08421	(Gal)2 (GlcNAc)1 (S)1
G09660	(GlcA)1 (GlcNAc)1 (S)1
G10595	(GlcNAc)2 (Man)6 (PP-Dol)1
G10596	(GlcNAc)2 (Man)7 (PP-Dol)1
G10597	(GlcNAc)2 (Man)8 (PP-Dol)1
G10598	(Glc)1 (GlcNAc)2 (Man)9 (PP-Dol)1
G10599	(Glc)2 (GlcNAc)2 (Man)9 (PP-Dol)1
G10610	UDP-N-acetyl-D-glucosamine
G10614	GDP-D-mannose
G10617	Dolichyl phosphate D-mannose
G10618	Dolichyl D-glucosyl phosphate
G10619	UDP
G10620	GDP
G10622	Dolichyl phosphate
G10694	(GlcNAc)2 (Man)8 (Asn)1
G10818	(GlcNAc)5 (Man)3 (Asn)1
G13026	(GlcNAc)1 (Man)1 (Ser/Thr)1
G13027	(Man)1 (Ser/Thr)1
G13032	(Gal)3 (GlcNAc)2 (S)2
G13033	(Gal)2 (GlcNAc)2 (S)1
G13038	(GlcA)2 (GlcNAc)2 (S)2
G13039	(GlcA)2 (GlcNAc)1 (S)2
G13040	(GlcA)2 (GlcNAc)1 (S)1

## Sheet: All Reactions
ID	Reversibile	Equation	Equation id
R00004	F	Diphosphate + H2O = 2 Orthophosphate	C00013 + C00001 = 2 C00009
R00009	T	2 H2O2 = Oxygen + 2 H2O	2 C00027 = C00007 + 2 C00001
R00010	F	alpha,alpha-Trehalose + H2O = 2 D-Glucose	C01083 + C00001 = 2 C00031
R00014	F	Pyruvate + Thiamin diphosphate = 2-(alpha-Hydroxyethyl)thiaminediphosphate + CO2	C00022 + C00068 = C05125 + C00011
R00022	F	Chitobiose + H2O = 2 N-Acetyl-D-glucosamine	C01674 + C00001 = 2 C00140
R00026	F	Cellobiose + H2O = 2 beta-D-Glucose	C00185 + C00001 = 2 C00221
R00028	F	Maltose + H2O = 2 alpha-D-Glucose	C00208 + C00001 = 2 C00267
R00058	F	Oxygen + 2 Catechol = 2 o-Benzoquinone + 2 H2O	C00007 + 2 C00090 = 2 C02351 + 2 C00001
R00069	F	4-Imidazolone-5-propanoate +Oxygen + H2O = Hydantoin-5-propionate + H2O2	C03680 + C00007 + C00001 = C05565 + C00027
R00078	F	Oxygen + 4 Fe2+ + 4 H+ = 4 Fe3+ + 2 H2O	C00007 + 4 C14818 + 4 C00080 = 4 C14819 + 2 C00001
R00081	F	Oxygen + 4 Ferrocytochrome c + 4 H+ = 4 Ferricytochrome c + 2 H2O	C00007 + 4 C00126 + 4 C00080 = 4 C00125 + 2 C00001
R00082	F	Oxygen + 4 Ferrocytochrome c2 = 4 Ferricytochrome c2 + 2 H2O	C00007 + 4 C01000 = 4 C00997 + 2 C00001
R00086	F	ATP + H2O = ADP + Orthophosphate	C00002 + C00001 = C00008 + C00009
R00089	F	ATP = 3',5'-Cyclic AMP + Diphosphate	C00002 = C00575 + C00013
R00093	F	L-Glutamine + 2-Oxoglutarate + NADH + H+ = 2 L-Glutamate + NAD+	C00064 + C00026 + C00004 + C00080 = 2 C00025 + C00003
R00094	T	2 Glutathione + NAD+ = Glutathione disulfide + NADH + H+	2 C00051 + C00003 = C00127 + C00004 + C00080
R00100	T	NADH + 2 Ferricytochrome b5 = NAD+ + 2 Ferrocytochrome b5 + H+	C00004 + 2 C00996 = C00003 + 2 C00999 + C00080
R00106	T	NADPH + 2 Ferricytochrome = NADP+ + 2 Ferrocytochrome + H+	C00005 + 2 C00923 = C00006 + 2 C00924 + C00080
R00112	T	NADPH + NAD+ = NADP+ + NADH	C00005 + C00003 = C00006 + C00004
R00114	F	L-Glutamine + 2-Oxoglutarate + NADPH + H+ = 2 L-Glutamate + NADP+	C00064 + C00026 + C00005 + C00080 = 2 C00025 + C00006
R00115	T	2 Glutathione + NADP+ = Glutathione disulfide + NADPH + H+	2 C00051 + C00006 = C00127 + C00005 + C00080
R00118	F	NADP+ + H2O = Orthophosphate + NAD+	C00006 + C00001 = C00009 + C00003
R00124	T	ATP + ADP = ADP + ATP	C00002 + C00008 = C00008 + C00002
R00127	F	ATP + AMP = 2 ADP	C00002 + C00020 = 2 C00008
R00130	F	ATP + Dephospho-CoA = ADP + CoA	C00002 + C00882 = C00008 + C00010
R00132	T	Carbonic acid = CO2 + H2O	C01353 = C00011 + C00001
R00137	F	ATP + Nicotinamide D-ribonucleotide = Diphosphate + NAD+	C00002 + C00455 = C00013 + C00003
R00139	F	2'-Deoxy-5-hydroxymethylcytidine-5'-diphosphate + ATP =2'-Deoxy-5-hydroxymethylcytidine-5'-triphosphate + ADP	C11038 + C00002 = C11039 + C00008
R00145	T	alpha-Amino acid + H2O + NAD+ = 2-Oxo acid + NH3 + NADH + H+	C05167 + C00001 + C00003 = C00161 + C00014 + C00004 + C00080
R00146	T	alpha-Amino acid + H2O + NADP+ = 2-Oxo acid + NH3 + NADPH + H+	C05167 + C00001 + C00006 = C00161 + C00014 + C00005 + C00080
R00155	F	UDP + H2O = UMP + Orthophosphate	C00015 + C00001 = C00105 + C00009
R00156	T	ATP + UDP = ADP + UTP	C00002 + C00015 = C00008 + C00075
R00158	F	ATP + UMP = ADP + UDP	C00002 + C00105 = C00008 + C00015
R00161	F	ATP + FMN = Diphosphate + FAD	C00002 + C00061 = C00013 + C00016
R00162	T	ATP + Protein = ADP + Phosphoprotein	C00002 + C00017 = C00008 + C00562
R00164	T	Phosphoprotein + H2O = Protein + Orthophosphate	C00562 + C00001 = C00017 + C00009
R00174	F	ATP + Pyridoxal = ADP + Pyridoxal phosphate	C00002 + C00250 = C00008 + C00018
R00177	F	ATP +L-Methionine + H2O = Orthophosphate + Diphosphate + S-Adenosyl-L-methionine	C00002 + C00073 + C00001 = C00009 + C00013 + C00019
R00178	F	S-Adenosyl-L-methionine + H+ = S-Adenosylmethioninamine + CO2	C00019 + C00080 = C01137 + C00011
R00183	F	AMP + H2O = Adenosine + Orthophosphate	C00020 + C00001 = C00212 + C00009
R00185	F	ATP + Adenosine = ADP + AMP	C00002 + C00212 = C00008 + C00020
R00188	F	Adenosine 3',5'-bisphosphate + H2O = AMP + Orthophosphate	C00054 + C00001 = C00020 + C00009
R00189	F	ATP + Deamino-NAD+ + NH3 = AMP + Diphosphate + NAD+	C00002 + C00857 + C00014 = C00020 + C00013 + C00003
R00190	F	Adenine + 5-Phospho-alpha-D-ribose1-diphosphate = AMP + Diphosphate	C00147 + C00119 = C00020 + C00013
R00191	F	3',5'-Cyclic AMP + H2O = AMP	C00575 + C00001 = C00020
R00192	F	S-Adenosyl-L-homocysteine + H2O = Adenosine + L-Homocysteine	C00021 + C00001 = C00212 + C00155
R00199	F	ATP + Pyruvate + H2O = AMP + Phosphoenolpyruvate + Orthophosphate	C00002 + C00022 + C00001 = C00020 + C00074 + C00009
R00200	F	ADP + Phosphoenolpyruvate = ATP + Pyruvate	C00008 + C00074 = C00002 + C00022
R00209	F	Pyruvate + CoA + NAD+ = Acetyl-CoA + CO2 + NADH + H+	C00022 + C00010 + C00003 = C00024 + C00011 + C00004 + C00080
R00216	F	(S)-Malate + NADP+ = Pyruvate + CO2 + NADPH + H+	C00149 + C00006 = C00022 + C00011 + C00005 + C00080
R00217	F	Oxaloacetate = Pyruvate + CO2	C00036 = C00022 + C00011
R00220	F	L-Serine = Pyruvate + NH3	C00065 = C00022 + C00014
R00234	T	Acetyl-CoA + Peptide = CoA + Nalpha-Acetylpeptide	C00024 + C00012 = C00010 + C03011
R00235	F	ATP + Acetate + CoA = AMP + Diphosphate + Acetyl-CoA	C00002 + C00033 + C00010 = C00020 + C00013 + C00024
R00236	F	AMP + Acetyl-CoA = Acetyl adenylate + CoA	C00020 + C00024 = C05993 + C00010
R00238	T	2 Acetyl-CoA = CoA + Acetoacetyl-CoA	2 C00024 = C00010 + C00332
R00239	F	ATP + L-Glutamate = ADP + L-Glutamyl 5-phosphate	C00002 + C00025 = C00008 + C03287
R00243	T	L-Glutamate + NAD+ + H2O = 2-Oxoglutarate + NH3 + NADH + H+	C00025 + C00003 + C00001 = C00026 + C00014 + C00004 + C00080
R00245	T	L-Glutamate 5-semialdehyde + NAD+ + H2O = L-Glutamate + NADH + H+	C01165 + C00003 + C00001 = C00025 + C00004 + C00080
R00248	T	L-Glutamate + NADP+ + H2O = 2-Oxoglutarate + NH3 + NADPH + H+	C00025 + C00006 + C00001 = C00026 + C00014 + C00005 + C00080
R00251	F	ATP + 5-Oxoproline + 2 H2O = ADP + Orthophosphate + L-Glutamate	C00002 + C01879 + 2 C00001 = C00008 + C00009 + C00025
R00253	F	ATP + L-Glutamate + NH3 = ADP + Orthophosphate + L-Glutamine	C00002 + C00025 + C00014 = C00008 + C00009 + C00064
R00256	F	L-Glutamine + H2O = L-Glutamate + NH3	C00064 + C00001 = C00025 + C00014
R00257	F	ATP + Deamino-NAD+ + L-Glutamine + H2O = AMP + Diphosphate + NAD++ L-Glutamate	C00002 + C00857 + C00064 + C00001 = C00020 + C00013 + C00003 +C00025
R00258	T	L-Alanine + 2-Oxoglutarate = Pyruvate + L-Glutamate	C00041 + C00026 = C00022 + C00025
R00261	F	L-Glutamate = 4-Aminobutanoate + CO2	C00025 = C00334 + C00011
R00264	T	2,5-Dioxopentanoate + NADP+ + H2O = 2-Oxoglutarate + NADPH + H+	C00433 + C00006 + C00001 = C00026 + C00005 + C00080
R00267	F	Isocitrate + NADP+ = 2-Oxoglutarate + CO2 + NADPH + H+	C00311 + C00006 = C00026 + C00011 + C00005 + C00080
R00268	F	Oxalosuccinate = 2-Oxoglutarate + CO2	C05379 = C00026 + C00011
R00274	F	H2O2 + 2 Glutathione = Glutathione disulfide + 2 H2O	C00027 + 2 C00051 = C00127 + 2 C00001
R00275	T	2 O2.- + 2 H+ = H2O2 + Oxygen	2 C00704 + 2 C00080 = C00027 + C00007
R00277	F	Pyridoxamine phosphate + H2O + Oxygen = Pyridoxal phosphate + NH3+ H2O2	C00647 + C00001 + C00007 = C00018 + C00014 + C00027
R00278	F	Pyridoxine phosphate + Oxygen = H2O2 + Pyridoxal phosphate	C00627 + C00007 = C00027 + C00018
R00281	T	Acceptor + NADH + H+ = Reduced acceptor + NAD+	C00028 + C00004 + C00080 = C00030 + C00003
R00286	T	UDP-glucose + H2O + 2 NAD+ = UDP-glucuronate + 2 NADH + 2 H+	C00029 + C00001 + 2 C00003 = C00167 + 2 C00004 + 2 C00080
R00289	F	UTP + D-Glucose 1-phosphate = Diphosphate + UDP-glucose	C00075 + C00103 = C00013 + C00029
R00291	T	UDP-glucose = UDP-D-galactose	C00029 = C00052
R00292	F	UDP-glucose + Amylose = UDP + Amylose	C00029 + C00718 = C00015 + C00718
R00298	T	(S)-2-Hydroxyglutarate + Acceptor = 2-Oxoglutarate + Reducedacceptor	C03196 + C00028 = C00026 + C00030
R00299	F	ATP + D-Glucose = ADP + D-Glucose 6-phosphate	C00002 + C00031 = C00008 + C00092
R00306	F	Cellobiose + H2O = 2 D-Glucose	C00185 + C00001 = 2 C00031
R00316	F	ATP + Acetate = Diphosphate + Acetyl adenylate	C00002 + C00033 = C00013 + C05993
R00328	F	GDP + H2O = GMP + Orthophosphate	C00035 + C00001 = C00144 + C00009
R00329	F	NDP + H2O = Nucleotide + Orthophosphate	C00454 + C00001 = C00215 + C00009
R00330	T	ATP + GDP = ADP + GTP	C00002 + C00035 = C00008 + C00044
R00331	T	ATP + NDP = ADP + Nucleoside triphosphate	C00002 + C00454 = C00008 + C00201
R00332	F	ATP + GMP = ADP + GDP	C00002 + C00144 = C00008 + C00035
R00335	F	GTP + H2O = GDP + Orthophosphate	C00044 + C00001 = C00035 + C00009
R00342	T	(S)-Malate + NAD+ = Oxaloacetate + NADH + H+	C00149 + C00003 = C00036 + C00004 + C00080
R00344	F	ATP + Pyruvate + HCO3- = ADP + Orthophosphate + Oxaloacetate	C00002 + C00022 + C00288 = C00008 + C00009 + C00036
R00351	F	Acetyl-CoA + H2O + Oxaloacetate = Citrate + CoA	C00024 + C00001 + C00036 = C00158 + C00010
R00352	F	ATP + Citrate + CoA = ADP + Orthophosphate + Acetyl-CoA +Oxaloacetate	C00002 + C00158 + C00010 = C00008 + C00009 + C00024 + C00036
R00355	T	L-Aspartate + 2-Oxoglutarate = Oxaloacetate + L-Glutamate	C00049 + C00026 = C00036 + C00025
R00359	F	D-Aspartate + H2O + Oxygen = Oxaloacetate + NH3 + H2O2	C00402 + C00001 + C00007 = C00036 + C00014 + C00027
R00366	F	Glycine + H2O + Oxygen = Glyoxylate + NH3 + H2O2	C00037 + C00001 + C00007 = C00048 + C00014 + C00027
R00369	T	L-Alanine + Glyoxylate = Pyruvate + Glycine	C00041 + C00048 = C00022 + C00037
R00371	F	Acetyl-CoA + Glycine = CoA + L-2-Amino-3-oxobutanoic acid	C00024 + C00037 = C00010 + C03508
R00372	T	Glycine + 2-Oxoglutarate = Glyoxylate + L-Glutamate	C00037 + C00026 = C00048 + C00025
R00375	T	dATP + DNA = Diphosphate + DNA	C00131 + C00039 = C00013 + C00039
R00376	T	dGTP + DNA = Diphosphate + DNA	C00286 + C00039 = C00013 + C00039
R00377	T	dCTP + DNA = Diphosphate + DNA	C00458 + C00039 = C00013 + C00039
R00378	T	dTTP + DNA = Diphosphate + DNA	C00459 + C00039 = C00013 + C00039
R00379	T	Deoxynucleoside triphosphate + DNA(n) = Diphosphate + DNA(n+1)	C00677 + C00039(n) = C00013 + C00039(n+1)
R00381	T	ATP + DNA(n) + 5'-Phospho-DNA(m) = AMP + Diphosphate + DNA(n+m)	C00002 + C00039(n) + C02128(m) = C00020 + C00013 + C00039(n+m)
R00388	F	Acyl-CoA + Oxygen = trans-2,3-Dehydroacyl-CoA + H2O2	C00040 + C00007 = C00658 + C00027
R00390	T	ATP + Long-chain carboxylate + CoA = AMP + Diphosphate + Acyl-CoA	C00002 + C00347 + C00010 = C00020 + C00013 + C00040
R00391	T	Acyl-CoA + Acetyl-CoA = CoA + 3-Oxoacyl-CoA	C00040 + C00024 = C00010 + C00264
R00392	T	Acyl-CoA + Acceptor = 2,3-Dehydroacyl-CoA + Reduced acceptor	C00040 + C00028 = C00605 + C00030
R00405	T	ATP + Succinate + CoA = ADP + Orthophosphate + Succinyl-CoA	C00002 + C00042 + C00010 = C00008 + C00009 + C00091
R00410	T	Succinyl-CoA + Acetoacetate = Succinate + Acetoacetyl-CoA	C00091 + C00164 = C00042 + C00332
R00416	F	UTP + N-Acetyl-alpha-D-glucosamine 1-phosphate = Diphosphate +UDP-N-acetyl-D-glucosamine	C00075 + C04501 = C00013 + C00043
R00418	T	UDP-N-acetyl-D-glucosamine = UDP-N-acetyl-D-galactosamine	C00043 = C00203
R00424	T	GTP + H2O =2-Amino-4-hydroxy-6-(erythro-1,2,3-trihydroxypropyl)dihydropteridinetriphosphate + Formate	C00044 + C00001 = C04895 + C00058
R00426	F	GTP + H2O = GMP + Diphosphate	C00044 + C00001 = C00144 + C00013
R00428	F	GTP + H2O = Formamidopyrimidine nucleoside triphosphate	C00044 + C00001 = C05922
R00430	F	GDP + Phosphoenolpyruvate = GTP + Pyruvate	C00035 + C00074 = C00044 + C00022
R00431	F	GTP + Oxaloacetate = GDP + Phosphoenolpyruvate + CO2	C00044 + C00036 = C00035 + C00074 + C00011
R00432		GTP + Succinate + CoA = GDP + Orthophosphate + Succinyl-CoA	C00044 + C00042 + C00010 = C00035 + C00009 + C00091
R00434	F	GTP = 3',5'-Cyclic GMP + Diphosphate	C00044 = C00942 + C00013
R00435	T	ATP + RNA = Diphosphate + RNA	C00002 + C00046 = C00013 + C00046
R00437	T	RNA + Orthophosphate = RNA + ADP	C00046 + C00009 = C00046 + C00008
R00438	T	RNA + Orthophosphate = RNA + UDP	C00046 + C00009 = C00046 + C00015
R00439	T	RNA + Orthophosphate = RNA + GDP	C00046 + C00009 = C00046 + C00035
R00440	T	RNA + Orthophosphate = RNA + CDP	C00046 + C00009 = C00046 + C00112
R00441	T	GTP + RNA = Diphosphate + RNA	C00044 + C00046 = C00013 + C00046
R00442	T	CTP + RNA = Diphosphate + RNA	C00063 + C00046 = C00013 + C00046
R00443	T	UTP + RNA = Diphosphate + RNA	C00075 + C00046 = C00013 + C00046
R00444	T	Nucleoside triphosphate + RNA = Diphosphate + RNA	C00201 + C00046 = C00013 + C00046
R00475	F	Glycolate + Oxygen = Glyoxylate + H2O2	C00160 + C00007 = C00048 + C00027
R00483	F	ATP + L-Aspartate + NH3 = AMP + Diphosphate + L-Asparagine	C00002 + C00049 + C00014 = C00020 + C00013 + C00152
R00485	F	L-Asparagine + H2O = L-Aspartate + NH3	C00152 + C00001 = C00049 + C00014
R00489	F	L-Aspartate = beta-Alanine + CO2	C00049 = C00099 + C00011
R00494	F	Glutathione + H2O = Cys-Gly + L-Glutamate	C00051 + C00001 = C01419 + C00025
R00497	F	ATP + gamma-L-Glutamyl-L-cysteine + Glycine = ADP + Orthophosphate+ Glutathione	C00002 + C00669 + C00037 = C00008 + C00009 + C00051
R00508	F	3'-Phosphoadenylyl sulfate + H2O = Adenylyl sulfate +Orthophosphate	C00053 + C00001 = C00224 + C00009
R00509	F	ATP + Adenylyl sulfate = ADP + 3'-Phosphoadenylyl sulfate	C00002 + C00224 = C00008 + C00053
R00511	F	CMP + H2O = Cytidine + Orthophosphate	C00055 + C00001 = C00475 + C00009
R00512	F	ATP + CMP = ADP + CDP	C00002 + C00055 = C00008 + C00112
R00513	F	ATP + Cytidine = ADP + CMP	C00002 + C00475 = C00008 + C00055
R00516	F	UTP + Cytidine = UDP + CMP	C00075 + C00475 = C00015 + C00055
R00517	F	GTP + Cytidine = GDP + CMP	C00044 + C00475 = C00035 + C00055
R00527	F	S-Formylglutathione + H2O = Formate + Glutathione	C01031 + C00001 = C00058 + C00051
R00529	F	ATP + Sulfate = Diphosphate + Adenylyl sulfate	C00002 + C00059 = C00013 + C00224
R00533	F	Sulfite + Oxygen + H2O = Sulfate + H2O2	C00094 + C00007 + C00001 = C00059 + C00027
R00538	T	Aldehyde + NAD+ + H2O = Carboxylate + NADH + H+	C00071 + C00003 + C00001 = C00060 + C00004 + C00080
R00540	F	Nitrile + 2 H2O = Carboxylate + NH3	C00726 + 2 C00001 = C00060 + C00014
R00548	F	FMN + H2O = Riboflavin + Orthophosphate	C00061 + C00001 = C00255 + C00009
R00554	F	ATP + L-Arginine = ADP + L-Arginine phosphate	C00002 + C00062 = C00008 + C05945
R00555	T	NAD+ + Protein-L-arginine = Nicotinamide +Protein-omega-N-(ADP-D-ribosyl)-L-arginine	C00003 + C00613 = C00153 + C16011
R00570	T	ATP + CDP = ADP + CTP	C00002 + C00112 = C00008 + C00063
R00571	F	ATP + UTP + NH3 = ADP + Orthophosphate + CTP	C00002 + C00075 + C00014 = C00008 + C00009 + C00063
R00572	F	CDP + Phosphoenolpyruvate = CTP + Pyruvate	C00112 + C00074 = C00063 + C00022
R00573	F	ATP + UTP + L-Glutamine + H2O = ADP + Orthophosphate + CTP +L-Glutamate	C00002 + C00075 + C00064 + C00001 = C00008 + C00009 + C00063 +C00025
R00575	F	2 ATP + L-Glutamine + HCO3- + H2O = 2 ADP + Orthophosphate +L-Glutamate + Carbamoyl phosphate	2 C00002 + C00064 + C00288 + C00001 = 2 C00008 + C00009 + C00025 +C00169
R00578	F	ATP + L-Aspartate + L-Glutamine + H2O = AMP + Diphosphate +L-Asparagine + L-Glutamate	C00002 + C00049 + C00064 + C00001 = C00020 + C00013 + C00152 +C00025
R00582	F	O-Phospho-L-serine + H2O = L-Serine + Orthophosphate	C01005 + C00001 = C00065 + C00009
R00585	T	L-Serine + Pyruvate = Hydroxypyruvate + L-Alanine	C00065 + C00022 = C00168 + C00041
R00588	T	L-Serine + Glyoxylate = Hydroxypyruvate + Glycine	C00065 + C00048 = C00168 + C00037
R00598	F	S-Adenosyl-L-methionine + tRNA guanine = S-Adenosyl-L-homocysteine+ tRNA containing N2-methylguanine	C00019 + C01977 = C00021 + C04158
R00600	F	S-Adenosyl-L-methionine + tRNA guanine = S-Adenosyl-L-homocysteine+ tRNA containing N7-methylguanine	C00019 + C01977 = C00021 + C04160
R00602	F	Methanol + H2O2 = Formaldehyde + 2 H2O	C00132 + C00027 = C00067 + 2 C00001
R00616	F	ATP + Thiamin diphosphate = ADP + Thiamin triphosphate	C00002 + C00068 = C00008 + C03028
R00619	F	ATP + Thiamine = AMP + Thiamin diphosphate	C00002 + C00378 = C00020 + C00068
R00621	F	2-Oxoglutarate + Thiamin diphosphate =3-Carboxy-1-hydroxypropyl-ThPP + CO2	C00026 + C00068 = C05381 + C00011
R00623	T	Primary alcohol + NAD+ = Aldehyde + NADH + H+	C00226 + C00003 = C00071 + C00004 + C00080
R00624	T	Secondary alcohol + NAD+ = Ketone + NADH + H+	C01612 + C00003 = C01450 + C00004 + C00080
R00626	F	Orthophosphoric monoester + H2O = Alcohol + Orthophosphate	C01153 + C00001 = C00069 + C00009
R00630	F	Carboxylic ester + H2O = Alcohol + Carboxylate	C02391 + C00001 = C00069 + C00060
R00631	T	Aldehyde + NAD+ + H2O = Fatty acid + NADH + H+	C00071 + C00003 + C00001 = C00162 + C00004 + C00080
R00634	T	Aldehyde + NADP+ + H2O = Carboxylate + NADPH + H+	C00071 + C00006 + C00001 = C00060 + C00005 + C00080
R00658	T	2-Phospho-D-glycerate = Phosphoenolpyruvate + H2O	C00631 = C00074 + C00001
R00659	F	UDP + Phosphoenolpyruvate = UTP + Pyruvate	C00015 + C00074 = C00075 + C00022
R00662	F	UTP + H2O = UMP + Diphosphate	C00075 + C00001 = C00105 + C00013
R00667	F	L-Ornithine + 2-Oxoglutarate = L-Glutamate 5-semialdehyde +L-Glutamate	C00077 + C00026 = C01165 + C00025
R00668	T	L-Ornithine + 2-Oxoglutarate =3,4-Dihydro-2H-Pyrrole-2-carboxylate + L-Glutamate + H2O	C00077 + C00026 = C04322 + C00025 + C00001
R00669	F	N-Acetylornithine + H2O = Acetate + L-Ornithine	C00437 + C00001 = C00033 + C00077
R00670	F	L-Ornithine = Putrescine + CO2	C00077 = C00134 + C00011
R00678	F	L-Tryptophan + Oxygen = L-Formylkynurenine	C00078 + C00007 = C02700
R00685	F	L-Tryptophan = Tryptamine + CO2	C00078 = C00398 + C00011
R00694	T	L-Phenylalanine + 2-Oxoglutarate = Phenylpyruvate + L-Glutamate	C00079 + C00026 = C00166 + C00025
R00698	F	L-Phenylalanine + Oxygen = 2-Phenylacetamide + CO2	C00079 + C00007 = C02505 + C00011
R00699	F	L-Phenylalanine = Phenethylamine + CO2	C00079 = C05332 + C00011
R00703	T	(S)-Lactate + NAD+ = Pyruvate + NADH + H+	C00186 + C00003 = C00022 + C00004 + C00080
R00705	F	3-Oxopropanoate + CoA + NAD+ = Acetyl-CoA + CO2 + NADH + H+	C00222 + C00010 + C00003 = C00024 + C00011 + C00004 + C00080
R00707	T	(S)-1-Pyrroline-5-carboxylate + NAD+ + 2 H2O = L-Glutamate + NADH+ H+	C03912 + C00003 + 2 C00001 = C00025 + C00004 + C00080
R00708	T	(S)-1-Pyrroline-5-carboxylate + NADP+ + 2 H2O = L-Glutamate +NADPH + H+	C03912 + C00006 + 2 C00001 = C00025 + C00005 + C00080
R00709	F	Isocitrate + NAD+ = 2-Oxoglutarate + CO2 + NADH + H+	C00311 + C00003 = C00026 + C00011 + C00004 + C00080
R00710	T	Acetaldehyde + NAD+ + H2O = Acetate + NADH + H+	C00084 + C00003 + C00001 = C00033 + C00004 + C00080
R00711	T	Acetaldehyde + NADP+ + H2O = Acetate + NADPH + H+	C00084 + C00006 + C00001 = C00033 + C00005 + C00080
R00713	T	Succinate semialdehyde + NAD+ + H2O = Succinate + NADH + H+	C00232 + C00003 + C00001 = C00042 + C00004 + C00080
R00720	F	ITP + H2O = IMP + Diphosphate	C00081 + C00001 = C00130 + C00013
R00722	T	ATP + IDP = ADP + ITP	C00002 + C00104 = C00008 + C00081
R00724	F	IDP + Phosphoenolpyruvate = ITP + Pyruvate	C00104 + C00074 = C00081 + C00022
R00725	F	ITP + D-Glucose = IDP + D-Glucose 6-phosphate	C00081 + C00031 = C00104 + C00092
R00726	F	ITP + Oxaloacetate = IDP + Phosphoenolpyruvate + CO2	C00081 + C00036 = C00104 + C00074 + C00011
R00727	T	ITP + Succinate + CoA = IDP + Orthophosphate + Succinyl-CoA	C00081 + C00042 + C00010 = C00104 + C00009 + C00091
R00731	F	L-Tyrosine + Oxygen = 3,4-Dihydroxy-L-phenylalanine + H2O	C00082 + C00007 = C00355 + C00001
R00734	T	L-Tyrosine + 2-Oxoglutarate = 3-(4-Hydroxyphenyl)pyruvate +L-Glutamate	C00082 + C00026 = C01179 + C00025
R00736	F	L-Tyrosine = Tyramine + CO2	C00082 = C00483 + C00011
R00742	F	ATP + Acetyl-CoA + HCO3- = ADP + Orthophosphate + Malonyl-CoA	C00002 + C00024 + C00288 = C00008 + C00009 + C00083
R00751	F	L-Threonine = Glycine + Acetaldehyde	C00188 = C00037 + C00084
R00754	T	Ethanol + NAD+ = Acetaldehyde + NADH + H+	C00469 + C00003 = C00084 + C00004 + C00080
R00756	F	ATP + D-Fructose 6-phosphate = ADP + D-Fructose 1,6-bisphosphate	C00002 + C00085 = C00008 + C00354
R00760	F	ATP + D-Fructose = ADP + D-Fructose 6-phosphate	C00002 + C00095 = C00008 + C00085
R00762	F	D-Fructose 1,6-bisphosphate + H2O = D-Fructose 6-phosphate +Orthophosphate	C00354 + C00001 = C00085 + C00009
R00763	F	beta-D-Fructose 2,6-bisphosphate + H2O = D-Fructose 6-phosphate +Orthophosphate	C00665 + C00001 = C00085 + C00009
R00765	F	D-Glucosamine 6-phosphate + H2O = D-Fructose 6-phosphate + NH3	C00352 + C00001 = C00085 + C00014
R00767	F	CTP + D-Fructose 6-phosphate = CDP + D-Fructose 1,6-bisphosphate	C00063 + C00085 = C00112 + C00354
R00768	F	L-Glutamine + D-Fructose 6-phosphate = L-Glutamate + D-Glucosamine6-phosphate	C00064 + C00085 = C00025 + C00352
R00769	F	UTP + D-Fructose 6-phosphate = UDP + D-Fructose 1,6-bisphosphate	C00075 + C00085 = C00015 + C00354
R00770	F	ITP + D-Fructose 6-phosphate = IDP + D-Fructose 1,6-bisphosphate	C00081 + C00085 = C00104 + C00354
R00771	T	D-Glucose 6-phosphate = D-Fructose 6-phosphate	C00092 = C00085
R00772	T	D-Mannose 6-phosphate = D-Fructose 6-phosphate	C00275 = C00085
R00782	F	L-Cysteine + H2O = Hydrogen sulfide + Pyruvate + NH3	C00097 + C00001 = C00283 + C00022 + C00014
R00801	F	Sucrose + H2O = D-Fructose + D-Glucose	C00089 + C00001 = C00095 + C00031
R00802	F	Sucrose + H2O = beta-D-Fructose + alpha-D-Glucose	C00089 + C00001 = C02336 + C00267
R00829	F	Succinyl-CoA + Acetyl-CoA = CoA + 3-Oxoadipyl-CoA	C00091 + C00024 = C00010 + C02232
R00833	T	(R)-Methylmalonyl-CoA = Succinyl-CoA	C01213 = C00091
R00835	T	D-Glucose 6-phosphate + NADP+ = D-Glucono-1,5-lactone 6-phosphate+ NADPH + H+	C00092 + C00006 = C01236 + C00005 + C00080
R00842	T	sn-Glycerol 3-phosphate + NAD+ = Glycerone phosphate + NADH + H+	C00093 + C00003 = C00111 + C00004 + C00080
R00847	F	ATP + Glycerol = ADP + sn-Glycerol 3-phosphate	C00002 + C00116 = C00008 + C00093
R00848	T	sn-Glycerol 3-phosphate + FAD = Glycerone phosphate + FADH2	C00093 + C00016 = C00111 + C01352
R00849	T	sn-Glycerol 3-phosphate + Quinone = Glycerone phosphate +Hydroquinone	C00093 + C15602 = C00111 + C15603
R00851	F	sn-Glycerol 3-phosphate + Acyl-CoA = 1-Acyl-sn-glycerol3-phosphate + CoA	C00093 + C00040 = C00681 + C00010
R00857	F	Glycerophosphodiester + H2O = Alcohol + sn-Glycerol 3-phosphate	C03120 + C00001 = C00069 + C00093
R00867	F	ATP + D-Fructose = ADP + beta-D-Fructose 6-phosphate	C00002 + C00095 = C00008 + C05345
R00872	F	beta-D-Fructose 2-phosphate + H2O = D-Fructose + Orthophosphate	C03267 + C00001 = C00095 + C00009
R00875	T	D-Sorbitol + NAD+ = D-Fructose + NADH + H+	C00794 + C00003 = C00095 + C00004 + C00080
R00876	F	ITP + D-Fructose = IDP + D-Fructose 6-phosphate	C00081 + C00095 = C00104 + C00085
R00885	F	GTP + D-Mannose 1-phosphate = Diphosphate + GDP-mannose	C00044 + C00636 = C00013 + C00096
R00887	T	GDP-mannose + Mannan(n) = GDP + Mannan(n+1)	C00096 + C00464(n) = C00035 + C00464(n+1)
R00888	F	GDP-mannose = GDP-4-dehydro-6-deoxy-D-mannose + H2O	C00096 = C01222 + C00001
R00890	T	GDP-mannose + 1,4-beta-D-Mannan = GDP + 1,4-beta-D-Mannan	C00096 + C02492 = C00035 + C02492
R00891	F	L-Serine + Hydrogen sulfide = L-Cysteine + H2O	C00065 + C00283 = C00097 + C00001
R00893	F	L-Cysteine + Oxygen = 3-Sulfino-L-alanine	C00097 + C00007 = C00606
R00894	F	ATP + L-Glutamate + L-Cysteine = ADP + Orthophosphate +gamma-L-Glutamyl-L-cysteine	C00002 + C00025 + C00097 = C00008 + C00009 + C00669
R00895	T	L-Cysteine + 2-Oxoglutarate = Mercaptopyruvate + L-Glutamate	C00097 + C00026 = C00957 + C00025
R00896	T	L-Cysteine + 2-Oxoglutarate = Mercaptopyruvate + DL-Glutamate	C00097 + C00026 = C00957 + C00302
R00897	F	O-Acetyl-L-serine + Hydrogen sulfide = L-Cysteine + Acetate	C00979 + C00283 = C00097 + C00033
R00899	F	Cys-Gly + H2O = L-Cysteine + Glycine	C01419 + C00001 = C00097 + C00037
R00900	T	L-Cysteine + Glutathione + NADP+ = S-Glutathionyl-L-cysteine +NADPH	C00097 + C00051 + C00006 = C05526 + C00005
R00904	T	3-Aminopropanal + NAD+ + H2O = beta-Alanine + NADH + H+	C05665 + C00003 + C00001 = C00099 + C00004 + C00080
R00905	F	3-Ureidopropionate + H2O = beta-Alanine + CO2 + NH3	C02642 + C00001 = C00099 + C00011 + C00014
R00908	T	beta-Alanine + 2-Oxoglutarate = 3-Oxopropanoate + L-Glutamate	C00099 + C00026 = C00222 + C00025
R00922	F	2-Methyl-3-oxopropanoate + CoA + NAD+ = Propanoyl-CoA + CO2 + NADH+ H+	C00349 + C00010 + C00003 = C00100 + C00011 + C00004 + C00080
R00924	T	Propanoyl-CoA + FAD = FADH2 + Propenoyl-CoA	C00100 + C00016 = C01352 + C00894
R00925	F	ATP + Propanoate + CoA = AMP + Diphosphate + Propanoyl-CoA	C00002 + C00163 + C00010 = C00020 + C00013 + C00100
R00926	T	Propionyladenylate + CoA = AMP + Propanoyl-CoA	C05983 + C00010 = C00020 + C00100
R00927	F	Propanoyl-CoA + Acetyl-CoA = CoA + 2-Methylacetoacetyl-CoA	C00100 + C00024 = C00010 + C03344
R00935	F	(S)-Methylmalonate semialdehyde + CoA + NAD+ = Propanoyl-CoA + CO2+ NADH + H+	C06002 + C00010 + C00003 = C00100 + C00011 + C00004 + C00080
R00936	T	Tetrahydrofolate + NAD+ = Dihydrofolate + NADH + H+	C00101 + C00003 = C00415 + C00004 + C00080
R00937	T	Tetrahydrofolate + 2 NAD+ = Folate + 2 NADH + 2 H+	C00101 + 2 C00003 = C00504 + 2 C00004 + 2 C00080
R00939	T	Tetrahydrofolate + NADP+ = Dihydrofolate + NADPH + H+	C00101 + C00006 = C00415 + C00005 + C00080
R00940	T	Tetrahydrofolate + 2 NADP+ = Folate + 2 NADPH + 2 H+	C00101 + 2 C00006 = C00504 + 2 C00005 + 2 C00080
R00941	F	10-Formyltetrahydrofolate + NADP+ + H2O = Tetrahydrofolate + CO2 +NADPH + H+	C00234 + C00006 + C00001 = C00101 + C00011 + C00005 + C00080
R00942	F	ATP + Tetrahydrofolate + L-Glutamate = ADP + Orthophosphate +Tetrahydrofolyl-[Glu](2)	C00002 + C00101 + C00025 = C00008 + C00009 + C09332
R00945	F	Tetrahydrofolate+ L-Serine = 5,10-Methylenetetrahydrofolate + Glycine + H2O	C00101 + C00065 = C00143 + C00037 + C00001
R00946	F	5-Methyltetrahydrofolate + L-Homocysteine = Tetrahydrofolate +L-Methionine	C00440 + C00155 = C00101 + C00073
R00955	T	UDP-glucose + alpha-D-Galactose 1-phosphate = D-Glucose1-phosphate + UDP-D-galactose	C00029 + C00446 = C00103 + C00052
R00959	T	D-Glucose 1-phosphate = alpha-D-Glucose 6-phosphate	C00103 = C00668
R00961	F	IDP + H2O = IMP + Orthophosphate	C00104 + C00001 = C00130 + C00009
R00962	F	ITP + Cytidine = IDP + CMP	C00081 + C00475 = C00104 + C00055
R00963	F	UMP + H2O = Uridine + Orthophosphate	C00105 + C00001 = C00299 + C00009
R00964	F	ATP + Uridine = ADP + UMP	C00002 + C00299 = C00008 + C00105
R00965	F	Orotidine 5'-phosphate = UMP + CO2	C01103 = C00105 + C00011
R00967	F	UTP + Uridine = UDP + UMP	C00075 + C00299 = C00015 + C00105
R00968	F	GTP + Uridine = GDP + UMP	C00044 + C00299 = C00035 + C00105
R00970	F	ITP + Uridine = IDP + UMP	C00081 + C00299 = C00104 + C00105
R00978	T	5,6-Dihydrouracil + NADP+ = Uracil + NADPH + H+	C00429 + C00006 = C00106 + C00005 + C00080
R00987	F	L-Kynurenine + H2O = Anthranilate + L-Alanine	C00328 + C00001 = C00108 + C00041
R00996	F	L-Threonine = 2-Oxobutanoate + NH3	C00188 = C00109 + C00014
R01000	T	2-Hydroxybutanoic acid + NAD+ = 2-Oxobutanoate + NADH + H+	C05984 + C00003 = C00109 + C00004 + C00080
R01001	F	L-Cystathionine + H2O = L-Cysteine + NH3 + 2-Oxobutanoate	C02291 + C00001 = C00097 + C00014 + C00109
R01005	F	UDP-glucose + Dolichyl phosphate = UDP + Dolichyl beta-D-glucosylphosphate	C00029 + C00110 = C00015 + C01246
R01007	F	UDP-N-acetyl-D-glucosamine + Dolichyl phosphate = UMP +N-Acetyl-D-glucosaminyldiphosphodolichol	C00043 + C00110 = C00105 + C04500
R01009	F	GDP-mannose + Dolichyl phosphate = GDP + Dolichyl phosphateD-mannose	C00096 + C00110 = C00035 + C03862
R01010	F	Glycerone phosphate + H2O = Glycerone + Orthophosphate	C00111 + C00001 = C00184 + C00009
R01011	F	ATP + Glycerone = ADP + Glycerone phosphate	C00002 + C00184 = C00008 + C00111
R01013	F	Acyl-CoA + Glycerone phosphate = CoA + Acylglycerone phosphate	C00040 + C00111 = C00010 + C03372
R01015	T	D-Glyceraldehyde 3-phosphate = Glycerone phosphate	C00118 = C00111
R01023	F	Acetyl-CoA + Choline = CoA + Acetylcholine	C00024 + C00114 = C00010 + C01996
R01025	T	Choline + Acceptor = Betaine aldehyde + Reduced acceptor	C00114 + C00028 = C00576 + C00030
R01026	F	Acetylcholine + H2O = Choline + Acetate	C01996 + C00001 = C00114 + C00033
R01030	F	sn-glycero-3-Phosphocholine + H2O = Choline + sn-Glycerol3-phosphate	C00670 + C00001 = C00114 + C00093
R01036	T	Glycerol + NAD+ = D-Glyceraldehyde + NADH + H+	C00116 + C00003 = C00577 + C00004 + C00080
R01041	T	Glycerol + NADP+ = D-Glyceraldehyde + NADPH + H+	C00116 + C00006 = C00577 + C00005 + C00080
R01049	F	ATP + D-Ribose 5-phosphate = AMP + 5-Phospho-alpha-D-ribose1-diphosphate	C00002 + C00117 = C00020 + C00119
R01051	F	ATP + D-Ribose = ADP + D-Ribose 5-phosphate	C00002 + C00121 = C00008 + C00117
R01054	F	ADP-ribose + H2O = AMP + D-Ribose 5-phosphate	C00301 + C00001 = C00020 + C00117
R01055	F	Pseudouridine 5'-phosphate + H2O = Uracil + D-Ribose 5-phosphate	C01168 + C00001 = C00106 + C00117
R01056	T	D-Ribose 5-phosphate = D-Ribulose 5-phosphate	C00117 = C00199
R01057	T	alpha-D-Ribose 1-phosphate = D-Ribose 5-phosphate	C00620 = C00117
R01061	T	D-Glyceraldehyde 3-phosphate + Orthophosphate + NAD+ =3-Phospho-D-glyceroyl phosphate + NADH + H+	C00118 + C00009 + C00003 = C00236 + C00004 + C00080
R01066	T	2-Deoxy-D-ribose 5-phosphate = D-Glyceraldehyde 3-phosphate +Acetaldehyde	C00673 = C00118 + C00084
R01067	T	D-Fructose 6-phosphate + D-Glyceraldehyde 3-phosphate =D-Erythrose 4-phosphate + D-Xylulose 5-phosphate	C00085 + C00118 = C00279 + C00231
R01068	T	D-Fructose 1,6-bisphosphate = Glycerone phosphate +D-Glyceraldehyde 3-phosphate	C00354 = C00111 + C00118
R01070	T	beta-D-Fructose 1,6-bisphosphate = Glycerone phosphate +D-Glyceraldehyde 3-phosphate	C05378 = C00111 + C00118
R01072	F	L-Glutamine +5-Phospho-alpha-D-ribose 1-diphosphate + H2O = 5-Phosphoribosylamine + Diphosphate + L-Glutamate	C00064 + C00119 + C00001 = C03090 + C00013 + C00025
R01082	T	(S)-Malate = Fumarate + H2O	C00149 = C00122 + C00001
R01083	T	N6-(1,2-Dicarboxyethyl)-AMP = Fumarate + AMP	C03794 = C00122 + C00020
R01090	T	L-Leucine + 2-Oxoglutarate = 4-Methyl-2-oxopentanoate +L-Glutamate	C00123 + C00026 = C00233 + C00025
R01092	F	ATP + D-Galactose = ADP + alpha-D-Galactose 1-phosphate	C00002 + C00124 = C00008 + C00446
R01093	T	D-Galactose + NADH + H+ = Galactitol + NAD+	C00124 + C00004 + C00080 = C01697 + C00003
R01095	T	D-Galactose + NADPH + H+ = Galactitol + NADP+	C00124 + C00005 + C00080 = C01697 + C00006
R01100	F	Lactose + H2O = D-Glucose + D-Galactose	C00243 + C00001 = C00031 + C00124
R01105	F	Galactan + H2O = D-Galactose + Galactan	C05796 + C00001 = C00124 + C05796
R01122	T	Dimethylallyl diphosphate + tRNA = Diphosphate + tRNA containing6-isopentenyladenosine	C00235 + C00066 = C00013 + C04432
R01123	T	Isopentenyl diphosphate = Dimethylallyl diphosphate	C00129 = C00235
R01126	F	IMP + H2O = Inosine + Orthophosphate	C00130 + C00001 = C00294 + C00009
R01127	T	IMP + H2O =1-(5'-Phosphoribosyl)-5-formamido-4-imidazolecarboxamide	C00130 + C00001 = C04734
R01130	T	IMP + NAD+ + H2O = Xanthosine 5'-phosphate + NADH + H+	C00130 + C00003 + C00001 = C00655 + C00004 + C00080
R01132	F	Hypoxanthine + 5-Phospho-alpha-D-ribose1-diphosphate = IMP + Diphosphate	C00262 + C00119 = C00130 + C00013
R01134	F	GMP + NADPH + H+ = IMP + NH3 + NADP+	C00144 + C00005 + C00080 = C00130 + C00014 + C00006
R01135	F	GTP + IMP + L-Aspartate = GDP + Orthophosphate +N6-(1,2-Dicarboxyethyl)-AMP	C00044 + C00130 + C00049 = C00035 + C00009 + C03794
R01137	T	ATP + dADP = ADP + dATP	C00002 + C00206 = C00008 + C00131
R01138	F	dADP + Phosphoenolpyruvate = dATP + Pyruvate	C00206 + C00074 = C00131 + C00022
R01139	F	dATP + D-Glucose = dADP + D-Glucose 6-phosphate	C00131 + C00031 = C00206 + C00092
R01140	F	dATP + D-Fructose = dADP + D-Fructose 6-phosphate	C00131 + C00095 = C00206 + C00085
R01167	F	L-Histidine = 1H-Imidazole-4-ethanamine + CO2	C00135 = C00388 + C00011
R01168	F	L-Histidine = Urocanate + NH3	C00135 = C00785 + C00014
R01175	F	Butanoyl-CoA + FAD = FADH2 + Crotonoyl-CoA	C00136 + C00016 = C01352 + C00877
R01177	T	Acetyl-CoA + Butanoyl-CoA = CoA + 3-Oxohexanoyl-CoA	C00024 + C00136 = C00010 + C05269
R01184	F	myo-Inositol + Oxygen = D-Glucuronate + H2O	C00137 + C00007 = C00191 + C00001
R01185	F	Inositol 1-phosphate + H2O = myo-Inositol + Orthophosphate	C01177 + C00001 = C00137 + C00009
R01186	F	myo-Inositol 4-phosphate + H2O = myo-Inositol + Orthophosphate	C03546 + C00001 = C00137 + C00009
R01187	F	1D-myo-Inositol 3-phosphate + H2O = myo-Inositol + Orthophosphate	C04006 + C00001 = C00137 + C00009
R01195	T	2 Reduced ferredoxin + NADP+ + H+ = 2 Oxidized ferredoxin + NADPH	2 C00138 + C00006 + C00080 = 2 C00139 + C00005
R01201	F	ATP + N-Acetyl-D-glucosamine = ADP + N-Acetyl-D-glucosamine6-phosphate	C00002 + C00140 = C00008 + C00357
R01205	F	UDP-D-galactose + N-Acetyl-D-glucosamine = UDP +N-Acetyllactosamine	C00052 + C00140 = C00015 + C00611
R01206	T	Chitin + H2O = N-Acetyl-D-glucosamine + Chitin	C00461 + C00001 = C00140 + C00461
R01214	T	L-Valine + 2-Oxoglutarate = 3-Methyl-2-oxobutanoic acid +L-Glutamate	C00183 + C00026 = C00141 + C00025
R01218	T	5,10-Methylenetetrahydrofolate + NAD+ =5,10-Methenyltetrahydrofolate + NADH	C00143 + C00003 = C00445 + C00004
R01221	F	Glycine + Tetrahydrofolate + NAD+ = 5,10-Methylenetetrahydrofolate+ NH3 + CO2 + NADH + H+	C00037 + C00101 + C00003 = C00143 + C00014 + C00011 + C00004 +C00080
R01224	T	5-Methyltetrahydrofolate + NADP+ = 5,10-Methylenetetrahydrofolate+ NADPH + H+	C00440 + C00006 = C00143 + C00005 + C00080
R01227	F	GMP + H2O = Guanosine + Orthophosphate	C00144 + C00001 = C00387 + C00009
R01229	F	Guanine + 5-Phospho-alpha-D-ribose1-diphosphate = GMP + Diphosphate	C00242 + C00119 = C00144 + C00013
R01230	F	ATP + Xanthosine 5'-phosphate + NH3 = AMP + Diphosphate + GMP	C00002 + C00655 + C00014 = C00020 + C00013 + C00144
R01231	F	ATP + Xanthosine 5'-phosphate + L-Glutamine + H2O = AMP +Diphosphate + GMP + L-Glutamate	C00002 + C00655 + C00064 + C00001 = C00020 + C00013 + C00144 +C00025
R01234	F	GMP = 3',5'-Cyclic GMP + H2O	C00144 = C00942 + C00001
R01248	T	L-Proline + NAD+ = (S)-1-Pyrroline-5-carboxylate + NADH + H+	C00148 + C00003 = C03912 + C00004 + C00080
R01251	T	L-Proline + NADP+ = (S)-1-Pyrroline-5-carboxylate + NADPH + H+	C00148 + C00006 = C03912 + C00005 + C00080
R01252	F	L-Proline + 2-Oxoglutarate + Oxygen = trans-4-Hydroxy-L-proline +Succinate + CO2	C00148 + C00026 + C00007 = C01157 + C00042 + C00011
R01253	T	L-Proline + Acceptor = (S)-1-Pyrroline-5-carboxylate + Reducedacceptor	C00148 + C00028 = C03912 + C00030
R01262	T	Glutathione + L-Amino acid = Cys-Gly + (5-L-Glutamyl)-L-amino acid	C00051 + C00151 = C01419 + C03740
R01263	T	N-Acyl-L-amino acid + H2O = Carboxylate + L-Amino acid	C02850 + C00001 = C00060 + C00151
R01274	F	Palmitoyl-CoA + H2O = CoA + Hexadecanoic acid	C00154 + C00001 = C00010 + C00249
R01278	T	Palmitoyl-CoA + NADP+ = trans-Hexadec-2-enoyl-CoA + NADPH + H+	C00154 + C00006 = C05272 + C00005 + C00080
R01279	F	Palmitoyl-CoA + FAD = trans-Hexadec-2-enoyl-CoA + FADH2	C00154 + C00016 = C05272 + C01352
R01280	F	ATP + Hexadecanoic acid + CoA = AMP + Palmitoyl-CoA + Diphosphate	C00002 + C00249 + C00010 = C00020 + C00154 + C00013
R01281	F	Palmitoyl-CoA + L-Serine = 3-Dehydrosphinganine + CoA + CO2	C00154 + C00065 = C02934 + C00010 + C00011
R01289	F	Cystathionine + H2O = L-Serine + L-Homocysteine	C00542 + C00001 = C00065 + C00155
R01290	F	L-Cystathionine + H2O = L-Serine + L-Homocysteine	C02291 + C00001 = C00065 + C00155
R01309	F	Phosphatidylcholine + 2 H2O = sn-glycero-3-Phosphocholine + 2Fatty acid	C00157 + 2 C00001 = C00670 + 2 C00162
R01310	F	Phosphatidylcholine + H2O = Phosphatidate + Choline	C00157 + C00001 = C00416 + C00114
R01313	F	Phosphatidylcholine + H2O = 1-Acyl-sn-glycero-3-phosphocholine +Carboxylate	C00157 + C00001 = C04230 + C00060
R01315	F	Phosphatidylcholine + H2O = 1-Acyl-sn-glycero-3-phosphocholine +Fatty acid	C00157 + C00001 = C04230 + C00162
R01317	F	Phosphatidylcholine + H2O = 1-Acyl-sn-glycero-3-phosphocholine +(5Z,8Z,11Z,14Z)-Icosatetraenoic acid	C00157 + C00001 = C04230 + C00219
R01318	F	Acyl-CoA + 1-Acyl-sn-glycero-3-phosphocholine = CoA +Phosphatidylcholine	C00040 + C04230 = C00010 + C00157
R01324	T	Citrate = Isocitrate	C00158 = C00311
R01325	T	Citrate = cis-Aconitate + H2O	C00158 = C00417 + C00001
R01326	F	ATP + D-Mannose = ADP + D-Mannose 6-phosphate	C00002 + C00159 = C00008 + C00275
R01327	F	ITP + D-Mannose = IDP + D-Mannose 6-phosphate	C00081 + C00159 = C00104 + C00275
R01330	F	dATP + D-Mannose = dADP + D-Mannose 6-phosphate	C00131 + C00159 = C00206 + C00275
R01332	T	1,4-beta-D-Mannan + (n-1) H2O = n D-Mannose	C02492 + (n-1) C00001 = n C00159
R01340	F	D-Amino acid + H2O + Oxygen = 2-Oxo acid + NH3 + H2O2	C00405 + C00001 + C00007 = C00161 + C00014 + C00027
R01341	F	(S)-2-Hydroxy acid + Oxygen = 2-Oxo acid + H2O2	C02613 + C00007 = C00161 + C00027
R01343	T	L-Ornithine + 2-Oxo acid = L-Glutamate 5-semialdehyde + L-Aminoacid	C00077 + C00161 = C01165 + C00151
R01351	F	1-Acylglycerol + H2O = Glycerol + Fatty acid	C01885 + C00001 = C00116 + C00162
R01352	F	2-Acylglycerol + H2O = Glycerol + Fatty acid	C02112 + C00001 = C00116 + C00162
R01354	F	ATP + Propanoate = Diphosphate + Propionyladenylate	C00002 + C00163 = C00013 + C05983
R01357	F	ATP + Acetoacetate + CoA = AMP + Diphosphate + Acetoacetyl-CoA	C00002 + C00164 + C00010 = C00020 + C00013 + C00332
R01360	F	Acetyl-CoA + Acetoacetate = (S)-3-Hydroxy-3-methylglutaryl-CoA	C00024 + C00164 = C00356
R01364	F	4-Fumarylacetoacetate + H2O = Acetoacetate + Fumarate	C01061 + C00001 = C00164 + C00122
R01372	F	Phenylpyruvate + Oxygen = 2-Hydroxyphenylacetate + CO2	C00166 + C00007 = C05852 + C00011
R01375	T	L-Glutamine + Phenylpyruvate = 2-Oxoglutaramate + L-Phenylalanine	C00064 + C00166 = C00940 + C00079
R01383	F	UDP-glucuronate + ROH = UDP + beta-D-Glucuronoside	C00167 + C01335 = C00015 + C03033
R01397	F	Carbamoyl phosphate + L-Aspartate = Orthophosphate +N-Carbamoyl-L-aspartate	C00169 + C00049 = C00009 + C00438
R01402	F	Adenine +S-Methyl-5-thio-D-ribose 1-phosphate = 5'-Methylthioadenosine + Orthophosphate	C00147 + C04188 = C00170 + C00009
R01415	T	5,6-Dihydrothymine + NADP+ = Thymine + NADPH + H+	C00906 + C00006 = C00178 + C00005 + C00080
R01431	T	Xylitol + NADP+ = D-Xylose + NADPH + H+	C00379 + C00006 = C00181 + C00005 + C00080
R01461	F	Acyl-CoA + Cholesterol = CoA + Cholesterol ester	C00040 + C00187 = C00010 + C02530
R01468	F	ATP + Ethanolamine = ADP + Ethanolamine phosphate	C00002 + C00189 = C00008 + C00346
R01470	T	sn-glycero-3-Phosphoethanolamine + H2O = Ethanolamine +sn-Glycerol 3-phosphate	C01233 + C00001 = C00189 + C00093
R01478	F	H2O + beta-D-Glucuronoside = D-Glucuronate + Alcohol	C00001 + C03033 = C00191 + C00069
R01492	F	ATP + Cob(I)alamin = Triphosphate + Cobamide coenzyme	C00002 + C00853 = C00536 + C00194
R01493	F	N-Acylsphingosine + H2O = Carboxylate + Sphingosine	C00195 + C00001 = C00060 + C00319
R01494	F	N-Acylsphingosine + H2O = Fatty acid + Sphingosine	C00195 + C00001 = C00162 + C00319
R01495	F	ATP + N-Acylsphingosine = ADP + Ceramide 1-phosphate	C00002 + C00195 = C00008 + C02960
R01497	F	UDP-glucose + N-Acylsphingosine = UDP + Glucosylceramide	C00029 + C00195 = C00015 + C01190
R01498	F	Glucosylceramide + H2O = D-Glucose + N-Acylsphingosine	C01190 + C00001 = C00031 + C00195
R01512	T	ATP + 3-Phospho-D-glycerate = ADP + 3-Phospho-D-glyceroylphosphate	C00002 + C00197 = C00008 + C00236
R01513	T	3-Phospho-D-glycerate + NAD+ = 3-Phosphonooxypyruvate + NADH + H+	C00197 + C00003 = C03232 + C00004 + C00080
R01518	T	2-Phospho-D-glycerate = 3-Phospho-D-glycerate	C00631 = C00197
R01528	F	6-Phospho-D-gluconate + NADP+ = D-Ribulose 5-phosphate + CO2 +NADPH + H+	C00345 + C00006 = C00199 + C00011 + C00005 + C00080
R01529	T	D-Ribulose 5-phosphate = D-Xylulose 5-phosphate	C00199 = C00231
R01532	F	Nucleoside triphosphate + H2O = Nucleotide + Diphosphate	C00201 + C00001 = C00215 + C00013
R01547	F	ATP + dAMP = ADP + dADP	C00002 + C00360 = C00008 + C00206
R01548	F	dATP + Cytidine = dADP + CMP	C00131 + C00475 = C00206 + C00055
R01549	F	dATP + Uridine = dADP + UMP	C00131 + C00299 = C00206 + C00105
R01561	T	Adenosine + Orthophosphate = Adenine + alpha-D-Ribose 1-phosphate	C00212 + C00009 = C00147 + C00620
R01567	F	ATP + Thymidine = ADP + dTMP	C00002 + C00214 = C00008 + C00364
R01569	F	dTMP + H2O = Thymidine + Orthophosphate	C00364 + C00001 = C00214 + C00009
R01579	F	D-Glutamine + H2O = D-Glutamate + NH3	C00819 + C00001 = C00217 + C00014
R01600	F	ATP + beta-D-Glucose = ADP + beta-D-Glucose 6-phosphate	C00002 + C00221 = C00008 + C01172
R01602	T	alpha-D-Glucose = beta-D-Glucose	C00267 = C00221
R01616	F	ATP + 4-Coumarate + CoA = AMP + Diphosphate + p-Coumaroyl-CoA	C00002 + C00811 + C00010 = C00020 + C00013 + C00223
R01624	F	Acetyl-CoA + Acyl-carrier protein = CoA + Acetyl-[acyl-carrierprotein]	C00024 + C00229 = C00010 + C03939
R01626	F	Malonyl-CoA + Acyl-carrier protein = CoA + Malonyl-[acyl-carrierprotein]	C00083 + C00229 = C00010 + C01209
R01639	F	ATP + D-Xylulose = ADP + D-Xylulose 5-phosphate	C00002 + C00310 = C00008 + C00231
R01641	T	Sedoheptulose 7-phosphate + D-Glyceraldehyde 3-phosphate =D-Ribose 5-phosphate + D-Xylulose 5-phosphate	C05382 + C00118 = C00117 + C00231
R01648	T	4-Aminobutanoate + 2-Oxoglutarate = Succinate semialdehyde +L-Glutamate	C00334 + C00026 = C00232 + C00025
R01654	F	ATP + 10-Formyltetrahydrofolate + L-Glutamate = ADP +Orthophosphate + 10-Formyltetrahydrofolyl L-glutamate	C00002 + C00234 + C00025 = C00008 + C00009 + C05928
R01655	T	5,10-Methenyltetrahydrofolate + H2O = 10-Formyltetrahydrofolate +H+	C00445 + C00001 = C00234 + C00080
R01658	F	Dimethylallyl diphosphate + Isopentenyl diphosphate = Diphosphate+ Geranyl diphosphate	C00235 + C00129 = C00013 + C00341
R01662	T	3-Phospho-D-glyceroyl phosphate = 2,3-Bisphospho-D-glycerate	C00236 = C01159
R01663	F	dCMP + H2O = dUMP + NH3	C00239 + C00001 = C00365 + C00014
R01664	F	dCMP + H2O = Deoxycytidine + Orthophosphate	C00239 + C00001 = C00881 + C00009
R01665	F	ATP + dCMP = ADP + dCDP	C00002 + C00239 = C00008 + C00705
R01678	F	Lactose + H2O = alpha-D-Glucose + D-Galactose	C00243 + C00001 = C00267 + C00124
R01682	F	L-Cysteate = Taurine + CO2	C00506 = C00245 + C00011
R01687	T	(5-L-Glutamyl)-peptide + Taurine = Peptide + 5-L-Glutamyl-taurine	C03193 + C00245 = C00012 + C05844
R01698	T	Dihydrolipoamide + NAD+ = Lipoamide + NADH + H+	C00579 + C00003 = C00248 + C00004 + C00080
R01699	F	Pyruvate + Enzyme N6-(lipoyl)lysine = [Dihydrolipoyllysine-residueacetyltransferase] S-acetyldihydrolipoyllysine + CO2	C00022 + C15972 = C16255 + C00011
R01700	F	2-Oxoglutarate + Enzyme N6-(lipoyl)lysine =[Dihydrolipoyllysine-residue succinyltransferase]S-succinyldihydrolipoyllysine + CO2	C00026 + C15972 = C16254 + C00011
R01701	F	3-Methyl-2-oxobutanoic acid + Enzyme N6-(lipoyl)lysine =[Dihydrolipoyllysine-residue (2-methylpropanoyl)transferase]S-(2-methylpropanoyl)dihydrolipoyllysine + CO2	C00141 + C15972 = C15977 + C00011
R01702	F	4-Methyl-2-oxopentanoate + Enzyme N6-(lipoyl)lysine =[Dihydrolipoyllysine-residue (2-methylpropanoyl)transferase]S-(3-methylbutanoyl)dihydrolipoyllysine + CO2	C00233 + C15972 = C15975 + C00011
R01705	T	Hexadecanoic acid + Protein = Palmitoyl-protein + H2O	C00249 + C00017 = C06412 + C00001
R01706	F	Hexadecanoyl-[acp] + H2O = Acyl-carrier protein + Hexadecanoicacid	C05764 + C00001 = C00229 + C00249
R01710	F	Pyridoxamine + H2O + Oxygen = Pyridoxal + NH3 + H2O2	C00534 + C00001 + C00007 = C00250 + C00014 + C00027
R01711	F	Pyridoxine + Oxygen = Pyridoxal + H2O2	C00314 + C00007 = C00250 + C00027
R01724	F	Nicotinate +5-Phospho-alpha-D-ribose 1-diphosphate = Nicotinate D-ribonucleotide + Diphosphate	C00253 + C00119 = C01185 + C00013
R01736	F	(R)-S-Lactoylglutathione + H2O = Glutathione + (R)-Lactate	C03451 + C00001 = C00051 + C00256
R01737	F	ATP + D-Gluconic acid = ADP + 6-Phospho-D-gluconate	C00002 + C00257 = C00008 + C00345
R01752	T	D-Glyceraldehyde + NAD+ + H2O = D-Glycerate + NADH + H+	C00577 + C00003 + C00001 = C00258 + C00004 + C00080
R01758	T	L-Arabitol + NAD+ = L-Arabinose + NADH + H+	C00532 + C00003 = C00259 + C00004 + C00080
R01759	T	L-Arabitol + NADP+ = L-Arabinose + NADPH + H+	C00532 + C00006 = C00259 + C00005 + C00080
R01768	T	Hypoxanthine + NAD+ + H2O = Xanthine + NADH + H+	C00262 + C00003 + C00001 = C00385 + C00004 + C00080
R01769	F	Hypoxanthine + Oxygen + H2O = Xanthine + H2O2	C00262 + C00007 + C00001 = C00385 + C00027
R01778	T	(3S)-3-Hydroxyacyl-CoA + NAD+ = 3-Oxoacyl-CoA + NADH + H+	C00640 + C00003 = C00264 + C00004 + C00080
R01780	T	Succinyl-CoA + 3-Oxo acid = Succinate + 3-Oxoacyl-CoA	C00091 + C01656 = C00042 + C00264
R01786	F	ATP + alpha-D-Glucose = ADP + alpha-D-Glucose 6-phosphate	C00002 + C00267 = C00008 + C00668
R01787	T	D-Sorbitol + NADP+ = alpha-D-Glucose + NADPH + H+	C00794 + C00006 = C00267 + C00005 + C00080
R01793	T	Dihydrobiopterin + NADH + H+ = Tetrahydrobiopterin + NAD+	C00268 + C00004 + C00080 = C00272 + C00003
R01794	T	Dihydrobiopterin + NADPH + H+ = Tetrahydrobiopterin + NADP+	C00268 + C00005 + C00080 = C00272 + C00006
R01795	F	Tetrahydrobiopterin + L-Phenylalanine + Oxygen = Dihydrobiopterin+ L-Tyrosine + H2O	C00272 + C00079 + C00007 = C00268 + C00082 + C00001
R01801	F	CDP-diacylglycerol + sn-Glycerol 3-phosphate = CMP +Phosphatidylglycerophosphate	C00269 + C00093 = C00055 + C03892
R01802	F	CDP-diacylglycerol + myo-Inositol = CMP +1-Phosphatidyl-D-myo-inositol	C00269 + C00137 = C00055 + C01194
R01818	T	D-Mannose 6-phosphate = D-Mannose 1-phosphate	C00275 = C00636
R01819	T	D-Mannose 6-phosphate = beta-D-Fructose 6-phosphate	C00275 = C05345
R01821	F	Amylose + Orthophosphate = Amylose + D-Glucose 1-phosphate	C00718 + C00009 = C00718 + C00103
R01827	T	Sedoheptulose 7-phosphate + D-Glyceraldehyde 3-phosphate =D-Erythrose 4-phosphate + beta-D-Fructose 6-phosphate	C05382 + C00118 = C00279 + C05345
R01829	T	Sedoheptulose 1,7-bisphosphate = Glycerone phosphate + D-Erythrose4-phosphate	C00447 = C00111 + C00279
R01830	T	beta-D-Fructose 6-phosphate + D-Glyceraldehyde 3-phosphate =D-Erythrose 4-phosphate + D-Xylulose 5-phosphate	C05345 + C00118 = C00279 + C00231
R01834	T	5alpha-Androstane-3,17-dione + Acceptor = Androst-4-ene-3,17-dione+ Reduced acceptor	C00674 + C00028 = C00280 + C00030
R01840	F	Androst-4-ene-3,17-dione + Reduced flavoprotein + Oxygen =19-Hydroxyandrost-4-ene-3,17-dione + Oxidized flavoprotein + H2O	C00280 + C03024 + C00007 = C05290 + C03161 + C00001
R01842	F	Androst-4-ene-3,17-dione + Reduced flavoprotein + Oxygen =7alpha-Hydroxyandrost-4-ene-3,17-dione + Oxidized flavoprotein + H2O	C00280 + C03024 + C00007 = C05296 + C03161 + C00001
R01843	F	ATP + Sedoheptulose 7-phosphate = ADP + Sedoheptulose1,7-bisphosphate	C00002 + C05382 = C00008 + C00447
R01844	F	ATP + Sedoheptulose = ADP + Sedoheptulose 7-phosphate	C00002 + C02076 = C00008 + C05382
R01845	F	Sedoheptulose 1,7-bisphosphate + H2O = Sedoheptulose 7-phosphate +Orthophosphate	C00447 + C00001 = C05382 + C00009
R01855	F	dGTP + H2O = dGMP + Diphosphate	C00286 + C00001 = C00362 + C00013
R01857	T	ATP + dGDP = ADP + dGTP	C00002 + C00361 = C00008 + C00286
R01858	F	dGDP + Phosphoenolpyruvate = dGTP + Pyruvate	C00361 + C00074 = C00286 + C00022
R01859	F	ATP + Propanoyl-CoA + HCO3- = ADP + Orthophosphate +(S)-Methylmalonyl-CoA	C00002 + C00100 + C00288 = C00008 + C00009 + C00683
R01863	T	Inosine + Orthophosphate = Hypoxanthine + alpha-D-Ribose1-phosphate	C00294 + C00009 = C00262 + C00620
R01868	T	(S)-Dihydroorotate + Quinone = Orotate + Hydroquinone	C00337 + C15602 = C00295 + C15603
R01870	F	Orotate +5-Phospho-alpha-D-ribose 1-diphosphate = Orotidine 5'-phosphate + Diphosphate	C00295 + C00119 = C01103 + C00013
R01876	T	Uridine + Orthophosphate = Uracil + alpha-D-Ribose 1-phosphate	C00299 + C00009 = C00106 + C00620
R01878	F	Cytidine + H2O = Uridine + NH3	C00475 + C00001 = C00299 + C00014
R01880	F	dGTP + Uridine = dGDP + UMP	C00286 + C00299 = C00361 + C00105
R01887	F	gamma-Amino-gamma-cyanobutanoate + 2 H2O = DL-Glutamate + NH3	C05715 + 2 C00001 = C00302 + C00014
R01890	F	CTP + Choline phosphate = Diphosphate + CDP-choline	C00063 + C00588 = C00013 + C00307
R01899	T	Isocitrate + NADP+ = Oxalosuccinate + NADPH + H+	C00311 + C00006 = C05379 + C00005 + C00080
R01900	T	Isocitrate = cis-Aconitate + H2O	C00311 = C00417 + C00001
R01904	T	Xylitol + NADP+ = L-Xylulose + NADPH + H+	C00379 + C00006 = C00312 + C00005 + C00080
R01909	F	ATP + Pyridoxine = ADP + Pyridoxine phosphate	C00002 + C00314 = C00008 + C00627
R01920	F	S-Adenosylmethioninamine + Putrescine = 5'-Methylthioadenosine +Spermidine	C01137 + C00134 = C00170 + C00315
R01923	F	Palmitoyl-CoA + L-Carnitine = CoA + L-Palmitoylcarnitine	C00154 + C00318 = C00010 + C02990
R01931	T	Thiosulfate + Cyanide = Sulfite + Thiocyanate	C00320 + C00177 = C00094 + C01755
R01933	F	2-Oxoadipate + CoA + NAD+ = Glutaryl-CoA + CO2 + NADH + H+	C00322 + C00010 + C00003 = C00527 + C00011 + C00004 + C00080
R01940	F	2-Oxoadipate + Enzyme N6-(lipoyl)lysine =[Dihydrolipoyllysine-residue succinyltransferase]S-glutaryldihydrolipoyllysine + CO2	C00322 + C15972 = C06157 + C00011
R01943	F	ATP + Caffeate + CoA = AMP + Diphosphate + Caffeoyl-CoA	C00002 + C01197 + C00010 = C00020 + C00013 + C00323
R01951	F	GTP + L-Fucose 1-phosphate = Diphosphate + GDP-L-fucose	C00044 + C02985 = C00013 + C00325
R01956	T	L-Kynurenine + 2-Oxoglutarate =4-(2-Aminophenyl)-2,4-dioxobutanoate + L-Glutamate	C00328 + C00026 = C01252 + C00025
R01960	F	L-Kynurenine + Oxygen + NADPH + H+ = 3-Hydroxy-L-kynurenine +NADP+ + H2O	C00328 + C00007 + C00005 + C00080 = C03227 + C00006 + C00001
R01961	F	ATP + D-Glucosamine = ADP + D-Glucosamine 6-phosphate	C00002 + C00329 = C00008 + C00352
R01964	F	ITP + D-Glucosamine = IDP + D-Glucosamine 6-phosphate	C00081 + C00329 = C00104 + C00352
R01965	F	dATP + D-Glucosamine = dADP + D-Glucosamine 6-phosphate	C00131 + C00329 = C00206 + C00352
R01968	F	dGMP + H2O = Deoxyguanosine + Orthophosphate	C00362 + C00001 = C00330 + C00009
R01969	T	Deoxyguanosine + Orthophosphate = Guanine + 2-Deoxy-D-ribose1-phosphate	C00330 + C00009 = C00242 + C00672
R01975	T	(S)-3-Hydroxybutanoyl-CoA + NAD+ = Acetoacetyl-CoA + NADH + H+	C01144 + C00003 = C00332 + C00004 + C00080
R01978	F	Acetyl-CoA + H2O +Acetoacetyl-CoA = (S)-3-Hydroxy-3-methylglutaryl-CoA + CoA	C00024 + C00001 + C00332 = C00356 + C00010
R01986	T	4-Aminobutanal + NADP+ + H2O = 4-Aminobutanoate + NADPH + H+	C00555 + C00006 + C00001 = C00334 + C00005 + C00080
R01993	T	(S)-Dihydroorotate + H2O = N-Carbamoyl-L-aspartate	C00337 + C00001 = C00438
R02003	F	Geranyl diphosphate + Isopentenyl diphosphate = Diphosphate +trans,trans-Farnesyl diphosphate	C00341 + C00129 = C00013 + C00448
R02016	T	Thioredoxin + NADP+ = Thioredoxin disulfide + NADPH + H+	C00342 + C00006 = C00343 + C00005 + C00080
R02017	T	dADP + Thioredoxin disulfide + H2O = Thioredoxin + ADP	C00206 + C00343 + C00001 = C00342 + C00008
R02018	T	dUDP + Thioredoxin disulfide + H2O = Thioredoxin + UDP	C01346 + C00343 + C00001 = C00342 + C00015
R02019	T	dGDP + Thioredoxin disulfide + H2O = GDP + Thioredoxin	C00361 + C00343 + C00001 = C00035 + C00342
R02024	T	dCDP + Thioredoxin disulfide + H2O = Thioredoxin + CDP	C00705 + C00343 + C00001 = C00342 + C00112
R02030	F	Phosphatidylglycerol + CDP-diacylglycerol = Cardiolipin + CMP	C00344 + C00269 = C05980 + C00055
R02035	T	D-Glucono-1,5-lactone 6-phosphate + H2O = 6-Phospho-D-gluconate	C01236 + C00001 = C00345
R02038	F	CTP + Ethanolamine phosphate = Diphosphate + CDP-ethanolamine	C00063 + C00346 = C00013 + C00570
R02047	T	3-Hydroxy-2-methylpropanoate + NAD+ = 2-Methyl-3-oxopropanoate +NADH + H+	C01188 + C00003 = C00349 + C00004 + C00080
R02050	T	(R)-3-Amino-2-methylpropanoate + Pyruvate =2-Methyl-3-oxopropanoate + L-Alanine	C01205 + C00022 = C00349 + C00041
R02051	F	Phosphatidylethanolamine + H2O = Ethanolamine + Phosphatidate	C00350 + C00001 = C00189 + C00416
R02053	F	Phosphatidylethanolamine + H2O =1-Acyl-sn-glycero-3-phosphoethanolamine + Fatty acid	C00350 + C00001 = C04438 + C00162
R02055	F	Phosphatidylserine = Phosphatidylethanolamine + CO2	C02737 = C00350 + C00011
R02057	F	CDP-ethanolamine + 1,2-Diacyl-sn-glycerol = CMP +Phosphatidylethanolamine	C00570 + C00641 = C00055 + C00350
R02058	F	Acetyl-CoA + D-Glucosamine 6-phosphate = CoA +N-Acetyl-D-glucosamine 6-phosphate	C00024 + C00352 = C00010 + C00357
R02059	F	N-Acetyl-D-glucosamine 6-phosphate + H2O = D-Glucosamine6-phosphate + Acetate	C00357 + C00001 = C00352 + C00033
R02078	F	3,4-Dihydroxy-L-phenylalanine + L-Tyrosine + Oxygen = Dopaquinone+ 3,4-Dihydroxy-L-phenylalanine + H2O	C00355 + C00082 + C00007 = C00822 + C00355 + C00001
R02080	F	3,4-Dihydroxy-L-phenylalanine = Dopamine + CO2	C00355 = C03758 + C00011
R02082	T	(R)-Mevalonate + CoA + 2 NADP+ =(S)-3-Hydroxy-3-methylglutaryl-CoA + 2 NADPH + 2 H+	C00418 + C00010 + 2 C00006 = C00356 + 2 C00005 + 2 C00080
R02088	F	dAMP + H2O = Deoxyadenosine + Orthophosphate	C00360 + C00001 = C00559 + C00009
R02090	F	ATP + dGMP = ADP + dGDP	C00002 + C00362 = C00008 + C00361
R02091	F	dGTP + Cytidine = dGDP + CMP	C00286 + C00475 = C00361 + C00055
R02093	F	ADP + dTTP = ATP + dTDP	C00008 + C00459 = C00002 + C00363
R02094	F	ATP + dTMP = ADP + dTDP	C00002 + C00364 = C00008 + C00363
R02096	F	dTTP + Cytidine = dTDP + CMP	C00459 + C00475 = C00363 + C00055
R02097	F	dTTP + Uridine = dTDP + UMP	C00459 + C00299 = C00363 + C00105
R02098	F	ATP + dUMP = ADP + dUDP	C00002 + C00365 = C00008 + C01346
R02099	F	ATP + Deoxyuridine = ADP + dUMP	C00002 + C00526 = C00008 + C00365
R02100	F	dUTP + H2O = dUMP + Diphosphate	C00460 + C00001 = C00365 + C00013
R02101	T	dUMP + 5,10-Methylenetetrahydrofolate = Dihydrofolate + dTMP	C00365 + C00143 = C00415 + C00364
R02102	F	dUMP + H2O = Deoxyuridine + Orthophosphate	C00365 + C00001 = C00526 + C00009
R02103	T	Xanthine + NAD+ + H2O = Urate + NADH + H+	C00385 + C00003 + C00001 = C00366 + C00004 + C00080
R02107	F	Xanthine + H2O + Oxygen = Urate + H2O2	C00385 + C00001 + C00007 = C00366 + C00027
R02109	T	Starch + H2O = Amylose + alpha-D-Glucose	C00369 + C00001 = C00718 + C00267
R02111	F	Starch + Orthophosphate = Amylose + D-Glucose 1-phosphate	C00369 + C00009 = C00718 + C00103
R02124	T	Retinol + NAD+ = Retinal + NADH + H+	C00473 + C00003 = C00376 + C00004 + C00080
R02142	F	Xanthine +5-Phospho-alpha-D-ribose 1-diphosphate = Xanthosine 5'-phosphate + Diphosphate	C00385 + C00119 = C00655 + C00013
R02147	F	Guanosine + Orthophosphate = Guanine + alpha-D-Ribose 1-phosphate	C00387 + C00009 = C00242 + C00620
R02161	T	Ubiquinol + 2 Ferricytochrome c = Ubiquinone + 2 Ferrocytochrome c+ 2 H+	C00390 + 2 C00125 = C00399 + 2 C00126 + 2 C00080
R02163	T	Ubiquinol + NAD+ = Ubiquinone + NADH + H+	C00390 + C00003 = C00399 + C00004 + C00080
R02164	T	Ubiquinone + Succinate = Ubiquinol + Fumarate	C00399 + C00042 = C00390 + C00122
R02166	T	Ubiquinol + Acceptor = Ubiquinone + Reduced acceptor	C00390 + C00028 = C00399 + C00030
R02183	T	UDP-N-acetyl-D-galactosamine + Polypeptide = UDP +N-Acetyl-D-galactosaminyl-polypeptide	C00203 + C00403 = C00015 + C04387
R02194	F	ATP + Ferulate + CoA = AMP + Diphosphate + Feruloyl-CoA	C00002 + C01494 + C00010 = C00020 + C00013 + C00406
R02199	T	L-Isoleucine + 2-Oxoglutarate = (S)-3-Methyl-2-oxopentanoic acid +L-Glutamate	C00407 + C00026 = C00671 + C00025
R02221	F	ATP + Sinapate + CoA = AMP + Diphosphate + Sinapoyl-CoA	C00002 + C00482 + C00010 = C00020 + C00013 + C00411
R02222	F	Stearoyl-CoA + 2 Ferrocytochrome b5 + Oxygen + 2 H+ = Oleoyl-CoA +2 Ferricytochrome b5 + 2 H2O	C00412 + 2 C00999 + C00007 + 2 C00080 = C00510 + 2 C00996 + 2 C00001
R02235	T	Dihydrofolate + NAD+ = Folate + NADH + H+	C00415 + C00003 = C00504 + C00004 + C00080
R02236	T	Dihydrofolate + NADP+ = Folate + NADPH + H+	C00415 + C00006 = C00504 + C00005 + C00080
R02237	F	ATP + Dihydropteroate + L-Glutamate = ADP + Orthophosphate +Dihydrofolate	C00002 + C00921 + C00025 = C00008 + C00009 + C00415
R02240	F	ATP + 1,2-Diacyl-sn-glycerol = ADP + Phosphatidate	C00002 + C00641 = C00008 + C00416
R02241	F	1-Acyl-sn-glycerol 3-phosphate + Acyl-CoA = Phosphatidate + CoA	C00681 + C00040 = C00416 + C00010
R02245	F	ATP + (R)-Mevalonate = ADP + (R)-5-Phosphomevalonate	C00002 + C00418 = C00008 + C01107
R02248	T	3'-Phosphopolynucleotide + H2O = Polynucleotide + Orthophosphate	C03463 + C00001 = C00419 + C00009
R02251	F	1,2-Diacyl-sn-glycerol + Acyl-CoA = Triacylglycerol + CoA	C00641 + C00040 = C00422 + C00010
R02255	F	ATP + trans-Cinnamate + CoA = AMP + Diphosphate + Cinnamoyl-CoA	C00002 + C00423 + C00010 = C00020 + C00013 + C00540
R02269	T	5,6-Dihydrouracil + H2O = 3-Ureidopropionate	C00429 + C00001 = C02642
R02294	T	N-Ribosylnicotinamide + Orthophosphate = Nicotinamide +alpha-D-Ribose 1-phosphate	C03150 + C00009 = C00153 + C00620
R02295	T	Nicotinate D-ribonucleoside + Orthophosphate = Nicotinate +alpha-D-Ribose 1-phosphate + H+	C05841 + C00009 = C00253 + C00620 + C00080
R02297	T	Xanthosine + Orthophosphate = Xanthine + alpha-D-Ribose1-phosphate	C01762 + C00009 = C00385 + C00620
R02300	F	5,10-Methenyltetrahydrofolate + H2O = 5-Formyltetrahydrofolate	C00445 + C00001 = C03479
R02301	F	ATP + 5-Formyltetrahydrofolate + H+ = ADP + Orthophosphate +5,10-Methenyltetrahydrofolate	C00002 + C03479 + C00080 = C00008 + C00009 + C00445
R02320	F	Nucleoside triphosphate + Pyruvate = NDP + Phosphoenolpyruvate	C00201 + C00022 = C00454 + C00074
R02323	F	Nicotinamide D-ribonucleotide + H2O = N-Ribosylnicotinamide +Orthophosphate	C00455 + C00001 = C03150 + C00009
R02326	T	ATP + dCDP = ADP + dCTP	C00002 + C00705 = C00008 + C00458
R02327	F	dCTP + Uridine = dCDP + UMP	C00458 + C00299 = C00705 + C00105
R02331	T	ATP + dUDP = ADP + dUTP	C00002 + C01346 = C00008 + C00460
R02332	F	dUTP + Uridine = dUDP + UMP	C00460 + C00299 = C01346 + C00105
R02334	T	Chitin + H2O = N-Acetyl-D-glucosaminide + Chitin	C00461 + C00001 = C03518 + C00461
R02335	F	UDP-N-acetyl-D-glucosamine + Chitin = UDP + Chitin	C00043 + C00461 = C00015 + C00461
R02351	F	19-Oxoandrost-4-ene-3,17-dione + Oxygen + Reduced flavoprotein = Estrone + Formate + Oxidized flavoprotein + H2O	C05297 + C00007 + C03024 = C00468 + C00058 + C03161 + C00001
R02354	F	Estrone + H+ + Oxygen + NADH = 2-Hydroxyestrone + NAD+ + H2O	C00468 + C00080 + C00007 + C00004 = C05298 + C00003 + C00001
R02355	F	Estrone + H+ + Oxygen + NADPH = 2-Hydroxyestrone + NADP+ + H2O	C00468 + C00080 + C00007 + C00005 = C05298 + C00006 + C00001
R02356	F	Estrone + H+ + Oxygen + NADPH = 16alpha-Hydroxyestrone + NADP+ +H2O	C00468 + C00080 + C00007 + C00005 = C05300 + C00006 + C00001
R02358	F	Estrone + UDP-glucuronate = Estrone glucuronide + UDP	C00468 + C00167 = C11133 + C00015
R02363	F	2 p-Benzenediol + Oxygen = 2 p-Benzoquinone + 2 H2O	2 C00530 + C00007 = 2 C00472 + 2 C00001
R02364	T	2 Quinone + NADPH + H+ = 2 Semiquinone + NADP+	2 C15602 + C00005 + C00080 = 2 C05309 + C00006
R02366	F	Acyl-CoA + Retinol = CoA + Retinyl ester	C00040 + C00473 = C00010 + C02075
R02367	F	Palmitoyl-CoA + Retinol = CoA + Retinyl palmitate	C00154 + C00473 = C00010 + C02588
R02371	F	dCTP + Cytidine = dCDP + CMP	C00458 + C00475 = C00705 + C00055
R02372	F	dUTP + Cytidine = dUDP + CMP	C00460 + C00475 = C01346 + C00055
R02383	F	Tyramine + Oxygen + NADH + H+ = Dopamine + NAD+ + H2O	C00483 + C00007 + C00004 + C00080 = C03758 + C00003 + C00001
R02389	F	2 UDP-glucuronate + Bilirubin = 2 UDP + Bilirubinbeta-diglucuronide	2 C00167 + C00486 = 2 C00015 + C05787
R02396	F	Acetyl-CoA + Carnitine = CoA + O-Acetylcarnitine	C00024 + C00487 = C00010 + C02571
R02397	F	4-Trimethylammoniobutanoate + 2-Oxoglutarate + Oxygen = Carnitine+ Succinate + CO2	C01181 + C00026 + C00007 = C00487 + C00042 + C00011
R02404	F	ATP + Itaconate + CoA = ADP + Orthophosphate + Itaconyl-CoA	C00002 + C00490 + C00010 = C00008 + C00009 + C00531
R02405	F	GTP + Itaconate + CoA = GDP + Orthophosphate + Itaconyl-CoA	C00044 + C00490 + C00010 = C00035 + C00009 + C00531
R02406	F	ITP + Itaconate + CoA = IDP + Orthophosphate + Itaconyl-CoA	C00081 + C00490 + C00010 = C00104 + C00009 + C00531
R02408	F	L-Cystine + H2O = Pyruvate + NH3 + Thiocysteine	C00491 + C00001 = C00022 + C00014 + C01962
R02418	T	Ubiquitin C-terminal thiolester + H2O = Ubiquitin + Thiol	C04090 + C00001 = C00496 + C00145
R02433	T	L-Cysteate + 2-Oxoglutarate = 3-Sulfopyruvate + L-Glutamate	C00506 + C00026 = C05528 + C00025
R02457	F	D-Ornithine + H2O + Oxygen = 5-Amino-2-oxopentanoic acid + NH3 +H2O2	C00515 + C00001 + C00007 = C01110 + C00014 + C00027
R02464	T	Sphinganine 1-phosphate = Ethanolamine phosphate + Hexadecanal	C01120 = C00346 + C00517
R02466	F	3-Sulfino-L-alanine = Hypotaurine + CO2	C00606 = C00519 + C00011
R02478	F	Androsterone + UDP-glucuronate = Androsterone glucuronide + UDP	C00523 + C00167 = C11135 + C00015
R02480	F	Apocytochrome c + Heme = Cytochrome c	C02248 + C00032 = C00524
R02484	T	Deoxyuridine + Orthophosphate = Uracil + 2-Deoxy-D-ribose1-phosphate	C00526 + C00009 = C00106 + C00672
R02485	F	Deoxycytidine + H2O = Deoxyuridine + NH3	C00881 + C00001 = C00526 + C00014
R02487	F	Glutaryl-CoA + FAD = FADH2 + Crotonoyl-CoA + CO2	C00527 + C00016 = C01352 + C00877 + C00011
R02488	F	Glutaryl-CoA + Acceptor = Crotonoyl-CoA + Reduced acceptor + CO2	C00527 + C00028 = C00877 + C00030 + C00011
R02493	F	ATP + Pyridoxamine = ADP + Pyridoxamine phosphate	C00002 + C00534 = C00008 + C00647
R02497	T	17beta-Hydroxyandrostan-3-one + Acceptor = Testosterone + Reducedacceptor	C03917 + C00028 = C00535 + C00030
R02501	F	Testosterone + Reduced flavoprotein + Oxygen =19-Hydroxytestosterone + Oxidized flavoprotein + H2O	C00535 + C03024 + C00007 = C05294 + C03161 + C00001
R02502	F	Testosterone + UDP-glucuronate = Testosterone glucuronide + UDP	C00535 + C00167 = C11134 + C00015
R02503	F	Testosterone + Reduced flavoprotein + Oxygen =7alpha-Hydroxytestosterone + Oxidized flavoprotein + H2O	C00535 + C03024 + C00007 = C05291 + C03161 + C00001
R02519	F	Homogentisate + Oxygen = 4-Maleylacetoacetate	C00544 + C00007 = C01036
R02521	F	3-(4-Hydroxyphenyl)pyruvate + Oxygen = Homogentisate + CO2	C01179 + C00007 = C00544 + C00011
R02531	T	Lactaldehyde + NAD+ = Methylglyoxal + NADH + H+	C05999 + C00003 = C00546 + C00004 + C00080
R02535	F	Dopamine + Ascorbate + Oxygen = L-Noradrenaline + Dehydroascorbate+ H2O	C03758 + C00072 + C00007 = C00547 + C05422 + C00001
R02536	T	Phenylacetaldehyde + NAD+ + H2O = Phenylacetic acid + NADH + H+	C00601 + C00003 + C00001 = C07086 + C00004 + C00080
R02537	T	Phenylacetaldehyde + NADP+ + H2O = Phenylacetic acid + NADPH + H+	C00601 + C00006 + C00001 = C07086 + C00005 + C00080
R02541	F	Sphingomyelin + H2O = N-Acylsphingosine + Choline phosphate	C00550 + C00001 = C00195 + C00588
R02549	T	4-Aminobutanal + NAD+ + H2O = 4-Aminobutanoate + NADH + H+	C00555 + C00003 + C00001 = C00334 + C00004 + C00080
R02557	T	Deoxyadenosine + Orthophosphate = Adenine + 2-Deoxy-D-ribose1-phosphate	C00559 + C00009 = C00147 + C00672
R02565	T	Betaine aldehyde + NAD+ + H2O = Betaine + NADH + 2 H+	C00576 + C00003 + C00001 = C00719 + C00004 + 2 C00080
R02566	T	Betaine aldehyde + NADP+ + H2O = Betaine + NADPH + 2 H+	C00576 + C00006 + C00001 = C00719 + C00005 + 2 C00080
R02568	T	D-Fructose 1-phosphate = Glycerone phosphate + D-Glyceraldehyde	C01094 = C00111 + C00577
R02569	T	Acetyl-CoA + Enzyme N6-(dihydrolipoyl)lysine = CoA +[Dihydrolipoyllysine-residue acetyltransferase]S-acetyldihydrolipoyllysine	C00024 + C15973 = C00010 + C16255
R02570	T	Succinyl-CoA + Enzyme N6-(dihydrolipoyl)lysine = CoA +[Dihydrolipoyllysine-residue succinyltransferase]S-succinyldihydrolipoyllysine	C00091 + C15973 = C00010 + C16254
R02571	T	Glutaryl-CoA + Enzyme N6-(dihydrolipoyl)lysine = CoA +[Dihydrolipoyllysine-residue succinyltransferase]S-glutaryldihydrolipoyllysine	C00527 + C15973 = C00010 + C06157
R02577	T	Propane-1,2-diol + NADP+ = Lactaldehyde + NADPH + H+	C00583 + C00006 = C05999 + C00005 + C00080
R02584	F	ATP + Protein tyrosine = ADP + Protein tyrosine phosphate	C00002 + C00585 = C00008 + C01167
R02585	T	Protein tyrosine phosphate + H2O = Protein tyrosine +Orthophosphate	C01167 + C00001 = C00585 + C00009
R02586	T	3'-Phosphoadenylyl sulfate + Protein tyrosine = Adenosine3',5'-bisphosphate + Protein tyrosine-O-sulfate	C00053 + C00585 = C00054 + C03721
R02590	F	CTP + N-Trimethyl-2-aminoethylphosphonate = Diphosphate +CMP-N-trimethyl-2-aminoethylphosphonate	C00063 + C06459 = C00013 + C05674
R02596	T	Coniferyl alcohol = Guaiacyl lignin	C00590 = C15805
R02617	F	2,3-Dehydroacyl-CoA + sn-Glycerol 3-phosphate = CoA +1-Acyl-sn-glycerol 3-phosphate	C00605 + C00093 = C00010 + C00681
R02619	T	3-Sulfino-L-alanine + 2-Oxoglutarate = 3-Sulfinylpyruvate +L-Glutamate	C00606 + C00026 = C05527 + C00025
R02640	T	L-Gulonate + NAD+ = 3-Dehydro-L-gulonate + NADH + H+	C00800 + C00003 = C00618 + C00004 + C00080
R02643	T	3-Oxo-5alpha-steroid + Acceptor = 3-Oxo-delta4-steroid + Reducedacceptor	C02940 + C00028 = C00619 + C00030
R02654	F	UDP-N-acetyl-D-glucosamine + 1-Phosphatidyl-D-myo-inositol = UDP +N-Acetyl-D-glucosaminylphosphatidylinositol	C00043 + C01194 = C00015 + C01288
R02661	T	2-Methylpropanoyl-CoA + Acceptor = 2-Methylprop-2-enoyl-CoA +Reduced acceptor	C00630 + C00028 = C03460 + C00030
R02662	T	2-Methylpropanoyl-CoA + Enzyme N6-(dihydrolipoyl)lysine = CoA +[Dihydrolipoyllysine-residue (2-methylpropanoyl)transferase]S-(2-methylpropanoyl)dihydrolipoyllysine	C00630 + C15973 = C00010 + C15977
R02665	F	3-Hydroxyanthranilate + Oxygen = 2-Amino-3-carboxymuconatesemialdehyde	C00632 + C00007 = C04409
R02668	T	3-Hydroxy-L-kynurenine + H2O = 3-Hydroxyanthranilate + L-Alanine	C03227 + C00001 = C00632 + C00041
R02670	F	2 3-Hydroxyanthranilate + 4 Oxygen = Cinnavalininate + 2 O2.- + 2H2O2 + 2 H+	2 C00632 + 4 C00007 = C05640 + 2 C00704 + 2 C00027 + 2 C00080
R02678	T	Indole-3-acetaldehyde + NAD+ + H2O = Indole-3-acetate + NADH + H+	C00637 + C00003 + C00001 = C00954 + C00004 + C00080
R02685	T	(3S)-3-Hydroxyacyl-CoA = trans-2,3-Dehydroacyl-CoA + H2O	C00640 = C00658 + C00001
R02694	F	2,3-Dehydroacyl-CoA + 1,2-Diacyl-sn-glycerol = CoA +Triacylglycerol	C00605 + C00641 = C00010 + C00422
R02695	T	4-Hydroxyphenylacetaldehyde + NAD+ + H2O = 4-Hydroxyphenylacetate+ NADH + H+	C03765 + C00003 + C00001 = C00642 + C00004 + C00080
R02697	T	4-Hydroxyphenylacetaldehyde + NADP+ + H2O = 4-Hydroxyphenylacetate+ NADPH + H+	C03765 + C00006 + C00001 = C00642 + C00005 + C00080
R02701	F	5-Hydroxy-L-tryptophan = 3-(2-Aminoethyl)-1H-indol-5-ol + CO2	C00643 = C00780 + C00011
R02706	F	N-Acetyl-D-mannosamine6-phosphate + H2O = N-Acetyl-D-mannosamine + Orthophosphate	C04257 + C00001 = C00645 + C00009
R02719	F	Xanthosine 5'-phosphate + H2O = Xanthosine + Orthophosphate	C00655 + C00001 = C01762 + C00009
R02720	F	XTP + H2O = Xanthosine 5'-phosphate + Diphosphate	C00700 + C00001 = C00655 + C00013
R02731	F	beta-D-Fructose 2,6-bisphosphate + H2O = beta-D-Fructose6-phosphate + Orthophosphate	C00665 + C00001 = C05345 + C00009
R02732	F	ATP + beta-D-Fructose 6-phosphate = ADP + beta-D-Fructose2,6-bisphosphate	C00002 + C05345 = C00008 + C00665
R02736	F	beta-D-Glucose 6-phosphate + NADP+ = D-Glucono-1,5-lactone6-phosphate + NADPH + H+	C01172 + C00006 = C01236 + C00005 + C00080
R02739	T	alpha-D-Glucose 6-phosphate = beta-D-Glucose 6-phosphate	C00668 = C01172
R02740	T	alpha-D-Glucose 6-phosphate = beta-D-Fructose 6-phosphate	C00668 = C05345
R02744	F	2-Acyl-sn-glycero-3-phosphocholine + H2O = sn-glycero-3-Phosphocholine + Carboxylate	C04233 + C00001 = C00670 + C00060
R02746	F	1-Acyl-sn-glycero-3-phosphocholine + H2O =sn-glycero-3-Phosphocholine + Fatty acid	C04230 + C00001 = C00670 + C00162
R02747	F	2-Acyl-sn-glycero-3-phosphocholine + H2O =sn-glycero-3-Phosphocholine + Fatty acid	C04233 + C00001 = C00670 + C00162
R02748	T	Deoxyinosine + Orthophosphate = Hypoxanthine + 2-Deoxy-D-ribose1-phosphate	C05512 + C00009 = C00262 + C00672
R02750	F	Deoxyribose + ATP = 2-Deoxy-D-ribose 5-phosphate + ADP	C01801 + C00002 = C00673 + C00008
R02760	F	2,3-Dehydroacyl-CoA + 1-Acyl-sn-glycerol 3-phosphate = CoA +Phosphatidate	C00605 + C00681 = C00010 + C00416
R02765	T	(R)-Methylmalonyl-CoA = (S)-Methylmalonyl-CoA	C01213 = C00683
R02789	F	UDP-N-acetyl-D-glucosamine +beta-D-Galactosyl-1,4-N-acetyl-D-glucosaminyl-R = UDP +N-Acetyl-beta-D-glucosaminyl-1,3-beta-D-galactosyl-1,4-N-acetyl-D-glucosaminyl-R	C00043 + C00694 = C00015 + C04890
R02819	T	Alditol + NAD+ = Aldose + NADH + H+	C00717 + C00003 = C01370 + C00004 + C00080
R02820	T	Alditol + NADP+ = Aldose + NADPH + H+	C00717 + C00006 = C01370 + C00005 + C00080
R02848	F	ATP + D-Hexose = ADP + D-Hexose 6-phosphate	C00002 + C00738 = C00008 + C02965
R02849	F	ITP + D-Hexose = IDP + D-Hexose 6-phosphate	C00081 + C00738 = C00104 + C02965
R02850	F	dATP + D-Hexose = dADP + D-Hexose 6-phosphate	C00131 + C00738 = C00206 + C02965
R02853	F	D-O-Phosphoserine + H2O = D-Serine + Orthophosphate	C02532 + C00001 = C00740 + C00009
R02865	F	ATP + D-Sorbitol = ADP + Sorbitol 6-phosphate	C00002 + C00794 = C00008 + C01096
R02867	F	ITP + D-Sorbitol = IDP + Sorbitol 6-phosphate	C00081 + C00794 = C00104 + C01096
R02868	F	dATP + D-Sorbitol = dADP + Sorbitol 6-phosphate	C00131 + C00794 = C00206 + C01096
R02869	F	S-Adenosylmethioninamine + Spermidine = 5'-Methylthioadenosine +Spermine	C01137 + C00315 = C00170 + C00750
R02884	F	ATP + Caldesmon = ADP + Caldesmon phosphate	C00002 + C00759 = C00008 + C01022
R02887	T	Cellulose + H2O = Cellulose + beta-D-Glucose	C00760 + C00001 = C00760 + C00221
R02894	F	D-Proline + Oxygen = 1-Pyrroline-2-carboxylate + H2O2	C00763 + C00007 = C03564 + C00027
R02902	F	Retinoate + UDP-glucuronate = all-trans-Retinoyl-beta-glucuronide+ UDP	C00777 + C00167 = C11061 + C00015
R02914	T	4-Imidazolone-5-propanoate = Urocanate + H2O	C03680 = C00785 + C00001
R02918	T	ATP + L-Tyrosine + tRNA(Tyr) = AMP + Diphosphate +L-Tyrosyl-tRNA(Tyr)	C00002 + C00082 + C00787 = C00020 + C00013 + C02839
R02923	F	D-Arginine + H2O + Oxygen = 5-Guanidino-2-oxopentanoate + NH3 +H2O2	C00792 + C00001 + C00007 = C03771 + C00014 + C00027
R02940	T	2-Propyn-1-al + NAD+ + H2O = Propynoate + NADH + H+	C05985 + C00003 + C00001 = C00804 + C00004 + C00080
R02950	F	4-Coumarate + Oxygen + Caffeate = Caffeate + H2O + Caffeoquinone	C00811 + C00007 + C01197 = C01197 + C00001 + C16828
R02957	T	D-Glucuronolactone + NAD+ + 2 H2O = D-Glucarate + NADH + H+	C02670 + C00003 + 2 C00001 = C00818 + C00004 + C00080
R02971	F	ATP + Pantetheine = ADP + Pantetheine 4'-phosphate	C00002 + C00831 = C00008 + C01134
R02984	T	dTDP-glucose = dTDP-galactose	C00842 = C02097
R03005	F	ATP + Nicotinate D-ribonucleotide = Diphosphate + Deamino-NAD+	C00002 + C01185 = C00013 + C00857
R03018	F	ATP + Pantothenate = ADP + D-4'-Phosphopantothenate	C00002 + C00864 = C00008 + C03492
R03020	T	tRNA uridine = tRNA pseudouridine	C00868 = C02764
R03024	F	4-Nitrophenyl phosphate + H2O = 4-Nitrophenol + Orthophosphate	C03360 + C00001 = C00870 + C00009
R03026	T	(S)-3-Hydroxybutanoyl-CoA = Crotonoyl-CoA + H2O	C01144 = C00877 + C00001
R03035	F	ATP + Pantetheine 4'-phosphate = Diphosphate + Dephospho-CoA	C00002 + C01134 = C00013 + C00882
R03038	T	ATP + L-Alanine + tRNA(Ala) = AMP + Diphosphate + L-Alanyl-tRNA	C00002 + C00041 + C01635 = C00020 + C00013 + C00886
R03045	T	3-Hydroxypropionyl-CoA = Propenoyl-CoA + H2O	C05668 = C00894 + C00001
R03055	T	5,6-Dihydrothymine + H2O = 3-Ureidoisobutyrate	C00906 + C00001 = C05100
R03057	T	Leukotriene A4 + H2O = Leukotriene B4	C00909 + C00001 = C02165
R03087	F	Estradiol-17beta + Formate + Oxidized flavoprotein + H2O =19-Oxotestosterone + Oxygen + Reduced flavoprotein	C00951 + C00058 + C03161 + C00001 = C05295 + C00007 + C03024
R03088	F	Estradiol-17beta + H+ + Oxygen + NADH = 2-Hydroxyestradiol-17beta+ NAD+ + H2O	C00951 + C00080 + C00007 + C00004 = C05301 + C00003 + C00001
R03089	F	Estradiol-17beta + H+ + Oxygen + NADPH = Estriol + NADP+ + H2O	C00951 + C00080 + C00007 + C00005 = C05141 + C00006 + C00001
R03090	F	Estradiol-17beta + H+ + Oxygen + NADPH = 2-Hydroxyestradiol-17beta+ NADP+ + H2O	C00951 + C00080 + C00007 + C00005 = C05301 + C00006 + C00001
R03091	F	Estradiol-17beta + UDP-glucuronate = Estradiol-17beta3-glucuronide + UDP	C00951 + C00167 = C05503 + C00015
R03093	F	3-Indoleacetonitrile + 2 H2O = Indole-3-acetate + NH3	C02938 + 2 C00001 = C00954 + C00014
R03098	F	L-2-Aminoadipate + ATP = L-2-Aminoadipate adenylate + Diphosphate	C00956 + C00002 = C05560 + C00013
R03102	T	L-2-Aminoadipate 6-semialdehyde + NAD+ + H2O = L-2-Aminoadipate +NADH + H+	C04076 + C00003 + C00001 = C00956 + C00004 + C00080
R03103	T	L-2-Aminoadipate 6-semialdehyde + NADP+ + H2O = L-2-Aminoadipate +NADPH + H+	C04076 + C00006 + C00001 = C00956 + C00005 + C00080
R03104	T	3-Mercaptolactate + NAD+ = Mercaptopyruvate + NADH + H+	C05823 + C00003 = C00957 + C00004 + C00080
R03105	T	Mercaptopyruvate + Sulfite = Thiosulfate + Pyruvate	C00957 + C00094 = C00320 + C00022
R03106	T	Hydrogen cyanide + Mercaptopyruvate = Thiocyanate + Pyruvate	C01326 + C00957 = C01755 + C00022
R03107	T	Plasmenylcholine + H2O = 1-(1-Alkenyl)-sn-glycero-3-phosphocholine+ Fatty acid	C00958 + C00001 = C04517 + C00162
R03132	F	O-Acetyl-L-serine + Thiosulfate = S-Sulfo-L-cysteine + Acetate	C00979 + C00320 = C05824 + C00033
R03150	F	ATP + Myosin light chain = ADP + Myosin light chain phosphate	C00002 + C01003 = C00008 + C03875
R03157	F	#NAME?	C01013 + C00010 + C00002 = C05668 + C00009 + C00008
R03158	T	3-Hydroxypropanoate + CoA = 3-Hydroxypropionyl-CoA + H2O	C01013 + C00010 = C05668 + C00001
R03162	F	alpha-L-Fucoside + H2O = Alcohol + 6-Deoxy-L-galactose	C02475 + C00001 = C00069 + C01019
R03172	T	(S)-2-Methylbutanoyl-CoA + Acceptor = 2-Methylbut-2-enoyl-CoA +Reduced acceptor	C15980 + C00028 = C03345 + C00030
R03173	T	2-Methylbutanoyl-CoA + Acceptor = 2-Methylbut-2-enoyl-CoA +Reduced acceptor	C01033 + C00028 = C03345 + C00030
R03174	T	(S)-2-Methylbutanoyl-CoA + Enzyme N6-(dihydrolipoyl)lysine = CoA +[Dihydrolipoyllysine-residue (2-methylpropanoyl)transferase]S-(2-methylbutanoyl)dihydrolipoyllysine	C15980 + C15973 = C00010 + C15979
R03181	T	4-Maleylacetoacetate = 4-Fumarylacetoacetate	C01036 = C01061
R03219	F	Procollagen L-proline + 2-Oxoglutarate + Oxygen = Procollagentrans-4-hydroxy-L-proline + Succinate + CO2	C01078 + C00026 + C00007 = C04398 + C00042 + C00011
R03224	T	(3R)-3-Hydroxyacyl-CoA = cis-2,3-Dehydroacyl-CoA + H2O	C01086 = C01122 + C00001
R03225	T	(S)-3-Hydroxybutanoate + 2-Oxoglutarate = Acetoacetate +(R)-2-Hydroxyglutarate	C03197 + C00026 = C00164 + C01087
R03234	T	Sorbitol 6-phosphate + NADP+ = Sorbose 1-phosphate + NADPH + H+	C01096 + C00006 = C02888 + C00005 + C00080
R03236	F	D-Tagatose 6-phosphate + ATP = D-Tagatose 1,6-bisphosphate + ADP	C01097 + C00002 = C03785 + C00008
R03237	F	CTP + D-Tagatose 6-phosphate = CDP + D-Tagatose 1,6-bisphosphate	C00063 + C01097 = C00112 + C03785
R03238	F	UTP + D-Tagatose 6-phosphate = UDP + D-Tagatose 1,6-bisphosphate	C00075 + C01097 = C00015 + C03785
R03239	F	ITP + D-Tagatose 6-phosphate = IDP + D-Tagatose 1,6-bisphosphate	C00081 + C01097 = C00104 + C03785
R03245	F	ATP + (R)-5-Phosphomevalonate = ADP + (R)-5-Diphosphomevalonate	C00002 + C01107 = C00008 + C01143
R03259	T	3',5'-Cyclic nucleotide + H2O = Nucleoside 5'-phosphate	C04212 + C00001 = C01117
R03270	F	2-(alpha-Hydroxyethyl)thiamine diphosphate + EnzymeN6-(lipoyl)lysine = [Dihydrolipoyllysine-residueacetyltransferase] S-acetyldihydrolipoyllysine + Thiamin diphosphate	C05125 + C15972 = C16255 + C00068
R03274	T	ATP + beta-Adrenergic receptor = ADP + Phospho-beta-adrenergicreceptor	C00002 + C01141 = C00008 + C04141
R03283	T	4-Trimethylammoniobutanal + NAD+ + H2O =4-Trimethylammoniobutanoate + NADH + H+	C01149 + C00003 + C00001 = C01181 + C00004 + C00080
R03291	T	trans-4-Hydroxy-L-proline + NAD+ =L-1-Pyrroline-3-hydroxy-5-carboxylate + NADH + H+	C01157 + C00003 = C04281 + C00004 + C00080
R03293	T	trans-4-Hydroxy-L-proline + NADP+ =L-1-Pyrroline-3-hydroxy-5-carboxylate + NADPH + H+	C01157 + C00006 = C04281 + C00005 + C00080
R03300	T	3,4-Dihydroxyphenylacetaldehyde + NAD+ + H2O =3,4-Dihydroxyphenylacetate + NADH + H+	C04043 + C00003 + C00001 = C01161 + C00004 + C00080
R03302	T	3,4-Dihydroxyphenylacetaldehyde + NADP+ + H2O =3,4-Dihydroxyphenylacetate + NADPH + H+	C04043 + C00006 + C00001 = C01161 + C00005 + C00080
R03313	T	L-Glutamate 5-semialdehyde + Orthophosphate + NADP+ = L-Glutamyl5-phosphate + NADPH + H+	C01165 + C00009 + C00006 = C03287 + C00005 + C00080
R03316	F	3-Carboxy-1-hydroxypropyl-ThPP + Enzyme N6-(lipoyl)lysine =[Dihydrolipoyllysine-residue succinyltransferase]S-succinyldihydrolipoyllysine + Thiamin diphosphate	C05381 + C15972 = C16254 + C00068
R03319	T	alpha-D-Hexose 1-phosphate = alpha-D-Hexose 6-phosphate	C01171 = C03735
R03321	T	beta-D-Glucose 6-phosphate = beta-D-Fructose 6-phosphate	C01172 = C05345
R03344	F	N,N-Dimethylaniline + Oxygen + NADPH + H+ = N,N-DimethylanilineN-oxide + NADP+ + H2O	C02846 + C00007 + C00005 + C00080 = C01183 + C00006 + C00001
R03346	F	Nicotinate D-ribonucleotide + H2O = Nicotinate D-ribonucleoside +Orthophosphate	C01185 + C00001 = C05841 + C00009
R03347	F	Nicotinate D-ribonucleoside +ATP = Nicotinate D-ribonucleotide + ADP	C05841 + C00002 = C01185 + C00008
R03352	T	3-Hydroxy-2-methylpropanoyl-CoA + H2O =3-Hydroxy-2-methylpropanoate + CoA	C04047 + C00001 = C01188 + C00010
R03355	F	beta-D-Galactosyl-1,4-beta-D-glucosylceramide + H2O =Glucosylceramide + D-Galactose	C01290 + C00001 = C01190 + C00124
R03361	F	ATP + 1-Phosphatidyl-D-myo-inositol = ADP +1-Phosphatidyl-1D-myo-inositol 4-phosphate	C00002 + C01194 = C00008 + C01277
R03362	F	ATP + 1-Phosphatidyl-D-myo-inositol = ADP +1-Phosphatidyl-1D-myo-inositol 3-phosphate	C00002 + C01194 = C00008 + C04549
R03376	F	Protein lysine + 2-Oxoglutarate + Oxygen = Procollagen5-hydroxy-L-lysine + Succinate + CO2 + H2O	C02188 + C00026 + C00007 = C01211 + C00042 + C00011 + C00001
R03394	F	D-myo-Inositol 1,4,5-trisphosphate + H2O = 1D-myo-Inositol1,4-bisphosphate + Orthophosphate	C01245 + C00001 = C01220 + C00009
R03408	F	3beta-Hydroxyandrost-5-en-17-one + H+ + Oxygen + NADPH =16alpha-Hydroxydehydroepiandrosterone + NADP+ + H2O	C01227 + C00080 + C00007 + C00005 = C05139 + C00006 + C00001
R03416	F	1-Acyl-sn-glycero-3-phosphoethanolamine + H2O = Fatty acid +sn-glycero-3-Phosphoethanolamine	C04438 + C00001 = C00162 + C01233
R03417	F	2-Acyl-sn-glycero-3-phosphoethanolamine + H2O = Fatty acid +sn-glycero-3-Phosphoethanolamine	C05973 + C00001 = C00162 + C01233
R03421	F	N4-(Acetyl-beta-D-glucosaminyl)asparagine + H2O =N-Acetyl-beta-D-glucosaminylamine + L-Aspartate	C04540 + C00001 = C01239 + C00049
R03425	F	Glycine + Lipoylprotein = S-Aminomethyldihydrolipoylprotein + CO2	C00037 + C02051 = C01242 + C00011
R03430	F	1D-myo-Inositol 1,3,4,5-tetrakisphosphate + H2O = 1D-myo-Inositol1,3,4-trisphosphate + Orthophosphate	C01272 + C00001 = C01243 + C00009
R03435	T	1-Phosphatidyl-D-myo-inositol 4,5-bisphosphate + H2O =D-myo-Inositol 1,4,5-trisphosphate + 1,2-Diacyl-sn-glycerol	C04637 + C00001 = C01245 + C00641
R03449	F	ATP + [Pyruvate dehydrogenase (acetyl-transferring)] = ADP +[Pyruvate dehydrogenase (acetyl-transferring)] phosphate	C00002 + C01256 = C00008 + C01293
R03469	F	ATP + 1-Phosphatidyl-1D-myo-inositol 4-phosphate = ADP +1-Phosphatidyl-D-myo-inositol 4,5-bisphosphate	C00002 + C01277 = C00008 + C04637
R03492	F	GA2 + H2O = beta-D-Galactosyl-1,4-beta-D-glucosylceramide +N-Acetyl-D-galactosamine	C06135 + C00001 = C01290 + C01132
R03522	T	RX + Glutathione = HX + R-S-Glutathione	C01322 + C00051 = C01318 + C02320
R03527	F	D-Glucoside + H2O = ROH + alpha-D-Glucose	C01798 + C00001 = C01335 + C00267
R03528	F	S-Aryl-L-cysteine + H2O = Aryl thiol + NH3 + Pyruvate	C02882 + C00001 = C01336 + C00014 + C00022
R03530	T	ATP + dIDP = ADP + dITP	C00002 + C01344 = C00008 + C01345
R03531	F	dITP + H2O = 2'-Deoxyinosine 5'-phosphate + Diphosphate	C01345 + C00001 = C06196 + C00013
R03532	T	Reduced acceptor + H2O2 = Acceptor + 2 H2O	C00030 + C00027 = C00028 + 2 C00001
R03534	T	2-Hydroxyglutarate + FAD = 2-Oxoglutarate + FADH2	C02630 + C00016 = C00026 + C01352
R03542	F	alpha-Aminopropiononitrile + 2 H2O = Alanine + NH3	C05714 + 2 C00001 = C01401 + C00014
R03544	T	Butanal + NADH + H+ = 1-Butanol + NAD+	C01412 + C00004 + C00080 = C06142 + C00003
R03545	T	Butanal + NADPH + H+ = 1-Butanol + NADP+	C01412 + C00005 + C00080 = C06142 + C00006
R03552	T	Acetyl-CoA + Histone-L-lysine = CoA + Histone N6-acetyl-L-lysine	C00024 + C02415 = C00010 + C01997
R03595	F	ATP + Selenide + H2O = AMP + Selenophosphate + Orthophosphate	C00002 + C01528 + C00001 = C00020 + C05172 + C00009
R03598	T	L-Selenocysteine + Reduced acceptor = Selenide + L-Alanine +Acceptor	C02432 + C00030 = C01528 + C00041 + C00028
R03599	T	Selenocysteine + Reduced acceptor = Selenide + L-Alanine +Acceptor	C05688 + C00030 = C01528 + C00041 + C00028
R03601	F	O-Acetyl-L-serine + Selenide = Selenocysteine + Acetate	C00979 + C01528 = C05688 + C00033
R03617	F	Galactosylceramide + H2O = D-Galactose + N-Acylsphingosine	C02686 + C00001 = C00124 + C00195
R03629	F	Melatonin + Reduced flavoprotein + Oxygen = 6-Hydroxymelatonin +Oxidized flavoprotein + H2O	C01598 + C03024 + C00007 = C05643 + C03161 + C00001
R03632	T	ATP + Protamine = ADP + O-Phosphoprotamine	C00002 + C01609 = C00008 + C02729
R03646	F	ATP + L-Arginine + tRNA(Arg) = AMP + Diphosphate +L-Arginyl-tRNA(Arg)	C00002 + C00062 + C01636 = C00020 + C00013 + C02163
R03648	F	ATP + L-Asparagine + tRNA(Asn) = AMP + Diphosphate +L-Asparaginyl-tRNA(Asn)	C00002 + C00152 + C01637 = C00020 + C00013 + C03402
R03650	F	ATP + L-Cysteine + tRNA(Cys) = AMP + Diphosphate +L-Cysteinyl-tRNA(Cys)	C00002 + C00097 + C01639 = C00020 + C00013 + C03125
R03652	F	ATP + L-Glutamine + tRNA(Gln) = AMP + Diphosphate +Glutaminyl-tRNA	C00002 + C00064 + C01640 = C00020 + C00013 + C02282
R03654	F	ATP + Glycine + tRNA(Gly) = AMP + Diphosphate + Glycyl-tRNA(Gly)	C00002 + C00037 + C01642 = C00020 + C00013 + C02412
R03655	F	ATP + L-Histidine + tRNA(His) = AMP + Diphosphate +L-Histidyl-tRNA(His)	C00002 + C00135 + C01643 = C00020 + C00013 + C02988
R03656	F	ATP + L-Isoleucine + tRNA(Ile) = AMP + Diphosphate +L-Isoleucyl-tRNA(Ile)	C00002 + C00407 + C01644 = C00020 + C00013 + C03127
R03657	F	ATP + L-Leucine + tRNA(Leu) = AMP + Diphosphate + L-Leucyl-tRNA	C00002 + C00123 + C01645 = C00020 + C00013 + C02047
R03658	F	ATP + L-Lysine + tRNA(Lys) = AMP + Diphosphate + L-Lysyl-tRNA	C00002 + C00047 + C01646 = C00020 + C00013 + C01931
R03659	F	ATP + L-Methionine + tRNA(Met) = AMP + Diphosphate +L-Methionyl-tRNA	C00002 + C00073 + C01647 = C00020 + C00013 + C02430
R03660	F	ATP + L-Phenylalanine + tRNA(Phe) = AMP + Diphosphate +L-Phenylalanyl-tRNA(Phe)	C00002 + C00079 + C01648 = C00020 + C00013 + C03511
R03661	F	ATP + L-Proline + tRNA(Pro) = AMP + Diphosphate +L-Prolyl-tRNA(Pro)	C00002 + C00148 + C01649 = C00020 + C00013 + C02702
R03662	F	ATP + L-Serine + tRNA(Ser) = AMP + Diphosphate + L-Seryl-tRNA(Ser)	C00002 + C00065 + C01650 = C00020 + C00013 + C02553
R03663	F	ATP + L-Threonine + tRNA(Thr) = AMP + Diphosphate +L-Threonyl-tRNA(Thr)	C00002 + C00188 + C01651 = C00020 + C00013 + C02992
R03664	F	ATP + L-Tryptophan + tRNA(Trp) = AMP + Diphosphate +L-Tryptophanyl-tRNA(Trp)	C00002 + C00078 + C01652 = C00020 + C00013 + C03512
R03665	F	ATP + L-Valine + tRNA(Val) = AMP + Diphosphate + L-Valyl-tRNA(Val)	C00002 + C00183 + C01653 = C00020 + C00013 + C02554
R03681	F	UDP-glucose + Glycogenin = UDP + alpha-D-Glucosylglycogenin	C00029 + C01702 = C00015 + C02687
R03697	F	Morphine + Oxidized flavoprotein + Formaldehyde + H2O = Codeine +Reduced flavoprotein + Oxygen	C01516 + C03161 + C00067 + C00001 = C06174 + C03024 + C00007
R03719	T	Propanoyl-CoA + Choloyl-CoA = CoA +3alpha,7alpha,12alpha-Trihydroxy-5beta-24-oxocholestanoyl-CoA	C00100 + C01794 = C00010 + C05467
R03744	T	ATP + tau-Protein = ADP + O-Phospho-tau-protein	C00002 + C01867 = C00008 + C03157
R03776	T	Octanoyl-CoA + NADP+ = trans-Oct-2-enoyl-CoA + NADPH + H+	C01944 + C00006 = C05276 + C00005 + C00080
R03777	F	Octanoyl-CoA + FAD = trans-Oct-2-enoyl-CoA + FADH2	C01944 + C00016 = C05276 + C01352
R03778	T	Octanoyl-CoA + Acetyl-CoA = CoA + 3-Oxodecanoyl-CoA	C01944 + C00024 = C00010 + C05265
R03779	F	Octanoyl-CoA + L-Carnitine = CoA + L-Octanoylcarnitine	C01944 + C00318 = C00010 + C02838
R03789	T	tRNA guanine + Queuine = tRNA queuine + Guanine	C01977 + C01449 = C01978 + C00242
R03805	F	S-Adenosyl-L-methionine + G(5')pppR-RNA + H+ =S-Adenosyl-L-homocysteine + m7G(5')pppR-RNA	C00019 + C02031 + C00080 = C00021 + C02339
R03815	T	Dihydrolipoylprotein + NAD+ = Lipoylprotein + NADH + H+	C02972 + C00003 = C02051 + C00004 + C00080
R03840	T	ATP + 5'-Dephospho-DNA = ADP + 5'-Phospho-DNA	C00002 + C02374 = C00008 + C02128
R03856	T	Lauroyl-CoA + NADP+ = 2-trans-Dodecenoyl-CoA + NADPH + H+	C01832 + C00006 = C03221 + C00005 + C00080
R03857	F	Lauroyl-CoA + FAD = 2-trans-Dodecenoyl-CoA + FADH2	C01832 + C00016 = C03221 + C01352
R03858	T	Lauroyl-CoA + Acetyl-CoA = CoA + 3-Oxotetradecanoyl-CoA	C01832 + C00024 = C00010 + C05261
R03862	T	L-Arginyl-tRNA(Arg) + Protein = tRNA(Arg) + L-Arginyl-protein	C02163 + C00017 = C01636 + C16739
R03867	F	Leukotriene C4 + Amino acid = Leukotriene D4 + 5-L-Glutamyl aminoacid	C02166 + C00045 = C05951 + C03363
R03868	T	Maleylpyruvate = 3-Fumarylpyruvate	C02167 = C02514
R03869	T	(S)-Methylmalonate semialdehyde + NAD+ + H2O = Methylmalonate +NADH + H+	C06002 + C00003 + C00001 = C02170 + C00004 + C00080
R03875	F	Protein lysine + S-Adenosyl-L-methionine = ProteinN6-methyl-L-lysine + S-Adenosyl-L-homocysteine	C02188 + C00019 = C05544 + C00021
R03876	F	ATP + Ubiquitin + Protein lysine = AMP + Diphosphate + ProteinN-ubiquityllysine	C00002 + C00496 + C02188 = C00020 + C00013 + C03635
R03905	F	Glutaminyl-tRNA + L-Glutamate + Orthophosphate + ADP =L-Glutamyl-tRNA(Gln) + L-Glutamine + ATP + H2O	C02282 + C00025 + C00009 + C00008 = C06112 + C00064 + C00002 +C00001
R03916	T	R-S-Glutathione + H2O = R-S-Cysteinylglycine + L-Glutamate	C02320 + C00001 = C05729 + C00025
R03919	T	Sinapyl alcohol = Syringyl lignin	C02325 = C15806
R03920	F	ATP + beta-D-Fructose = ADP + beta-D-Fructose 6-phosphate	C00002 + C02336 = C00008 + C05345
R03936	F	L-Formylkynurenine + H2O = Formylanthranilate + L-Alanine	C02700 + C00001 = C05653 + C00041
R03938	T	S-Adenosyl-L-methionine + Histone-L-lysine =S-Adenosyl-L-homocysteine + Histone N6-methyl-L-lysine	C00019 + C02415 = C00021 + C03702
R03956	T	Glutathione + [Glu(-Cys)]n-Gly = Glycine + [Glu(-Cys)]n+1-Gly	C00051 + C02471 = C00037 + C02755
R03970	F	gamma-Glutamyl-beta-cyanoalanine+ H2O = 3-Cyano-L-alanine + L-Glutamate	C05711 + C00001 = C02512 + C00025
R03971	T	beta-Aminopropionitrile + L-Glutamate =gamma-Glutamyl-beta-aminopropiononitrile + H2O	C05670 + C00025 = C06114 + C00001
R03974	F	Chenodeoxycholate + CoA = Chenodeoxycholoyl-CoA + H2O	C02528 + C00010 = C05337 + C00001
R03989	T	Tetradecanoyl-CoA + NADP+ = trans-Tetradec-2-enoyl-CoA + NADPH +H+	C02593 + C00006 = C05273 + C00005 + C00080
R03990	F	Tetradecanoyl-CoA + FAD = trans-Tetradec-2-enoyl-CoA + FADH2	C02593 + C00016 = C05273 + C01352
R03991	T	Tetradecanoyl-CoA + Acetyl-CoA = CoA + 3-Oxopalmitoyl-CoA	C02593 + C00024 = C00010 + C05259
R03992	T	Tetradecanoyl-CoA + Glycylpeptide = CoA +N-Tetradecanoylglycylpeptide	C02593 + C02038 = C00010 + C03881
R04007	T	4-Coumaryl alcohol = p-Hydroxyphenyl lignin	C02646 = C15804
R04065	T	Imidazole-4-acetaldehyde + NAD+ + H2O = Imidazole-4-acetate + NADH+ H+	C05130 + C00003 + C00001 = C02835 + C00004 + C00080
R04090	F	S-(2-Hydroxyacyl)glutathione + H2O = Glutathione + 2-Hydroxycarboxylate	C03899 + C00001 = C00051 + C02929
R04095	F	3-Methylbutanoyl-CoA + FAD = 3-Methylcrotonyl-CoA + FADH2	C02939 + C00016 = C03069 + C01352
R04096	T	3-Methylbutanoyl-CoA + Acceptor = 3-Methylcrotonyl-CoA + Reducedacceptor	C02939 + C00028 = C03069 + C00030
R04097	T	3-Methylbutanoyl-CoA + Enzyme N6-(dihydrolipoyl)lysine = CoA +[Dihydrolipoyllysine-residue (2-methylpropanoyl)transferase]S-(3-methylbutanoyl)dihydrolipoyllysine	C02939 + C15973 = C00010 + C15975
R04100	T	3-cis-Dodecenoyl-CoA = 2-trans-Dodecenoyl-CoA	C02944 = C03221
R04120	T	Peptide-L-methionine + Thioredoxin disulfide + H2O =Peptide-L-methionine (S)-S-oxide + Thioredoxin	C03023 + C00343 + C00001 = C03895 + C00342
R04121	F	Reduced flavoprotein + Fatty acid + Oxygen = alpha-Hydroxy fattyacid + Oxidized flavoprotein + H2O	C03024 + C00162 + C00007 = C05102 + C03161 + C00001
R04122	F	Reduced flavoprotein + Alkane + Oxygen = Oxidized flavoprotein +ROH + H2O	C03024 + C01371 + C00007 = C03161 + C01335 + C00001
R04125	T	S-Aminomethyldihydrolipoylprotein + Tetrahydrofolate =Dihydrolipoylprotein + 5,10-Methylenetetrahydrofolate + NH3	C01242 + C00101 = C02972 + C00143 + C00014
R04137	T	3-Hydroxyisovaleryl-CoA = 3-Methylcrotonyl-CoA + H2O	C05998 = C03069 + C00001
R04138	F	ATP + 3-Methylcrotonyl-CoA + HCO3- = ADP + Orthophosphate +3-Methylglutaconyl-CoA	C00002 + C03069 + C00288 = C00008 + C00009 + C03231
R04144	F	ATP + 5-Phosphoribosylamine + Glycine = ADP + Orthophosphate +5'-Phosphoribosylglycinamide	C00002 + C03090 + C00037 = C00008 + C00009 + C03838
R04159	T	(5-L-Glutamyl)-peptide + Amino acid = Peptide + 5-L-Glutamyl aminoacid	C03193 + C00045 = C00012 + C03363
R04170	T	(S)-3-Hydroxydodecanoyl-CoA = 2-trans-Dodecenoyl-CoA + H2O	C05262 = C03221 + C00001
R04171	T	3-Hydroxy-L-kynurenine + 2-Oxoglutarate =4-(2-Amino-3-hydroxyphenyl)-2,4-dioxobutanoate + L-Glutamate	C03227 + C00026 = C05645 + C00025
R04173	T	O-Phospho-L-serine + 2-Oxoglutarate = 3-Phosphonooxypyruvate +L-Glutamate	C01005 + C00026 = C03232 + C00025
R04176	T	NAD+ + ADP-D-ribosyl-acceptor = Nicotinamide +ADP-D-ribosyl-acceptor + H+	C00003 + C03245 = C00153 + C03245 + C00080
R04184	F	Globoside + H2O = Trihexosylceramide + N-Acetyl-D-galactosamine	C03272 + C00001 = C04737 + C01132
R04188	T	L-3-Amino-isobutanoate + 2-Oxoglutarate = (S)-Methylmalonatesemialdehyde + L-Glutamate	C03284 + C00026 = C06002 + C00025
R04190	F	S-Adenosyl-L-methionine + Protein L-isoaspartate =S-Adenosyl-L-homocysteine + Protein L-isoaspartate methyl ester	C00019 + C03306 = C00021 + C04311
R04203	T	(2S,3S)-3-Hydroxy-2-methylbutanoyl-CoA + NAD+ =2-Methylacetoacetyl-CoA + NADH + H+	C04405 + C00003 = C03344 + C00004 + C00080
R04204	T	(2S,3S)-3-Hydroxy-2-methylbutanoyl-CoA = 2-Methylbut-2-enoyl-CoA +H2O	C04405 = C03345 + C00001
R04206	T	3-Phospho-D-erythronate = Phosphoenol-4-deoxy-3-tetrulosonate +H2O	C03356 = C04309 + C00001
R04208	F	ATP + 2-(Formamido)-N1-(5'-phosphoribosyl)acetamidine = ADP +Orthophosphate + Aminoimidazole ribotide	C00002 + C04640 = C00008 + C00009 + C03373
R04209	T	1-(5-Phospho-D-ribosyl)-5-amino-4-imidazolecarboxylate =Aminoimidazole ribotide + CO2	C04751 = C03373 + C00011
R04212	T	L-Asparaginyl-tRNA(Asn) + L-Glutamate + Orthophosphate + ADP =L-Aspartyl-tRNA(Asn) + L-Glutamine + ATP + H2O	C03402 + C00025 + C00009 + C00008 = C06113 + C00064 + C00002 +C00001
R04216	T	Dolichyl diphosphooligosaccharide + Protein asparagine = Dolichyldiphosphate + Glycoprotein with the oligosaccharide chain attachedby N-glycosyl linkage to protein L-asparagine	C04213 + C03021 = C00621 + C11572
R04221	F	cis-4-Hydroxy-D-proline + Oxygen =1-Pyrroline-4-hydroxy-2-carboxylate + H2O2	C03440 + C00007 = C04282 + C00027
R04224	T	2-Methylprop-2-enoyl-CoA + H2O = (S)-3-Hydroxyisobutyryl-CoA	C03460 + C00001 = C06000
R04225	F	(S)-3-Methyl-2-oxopentanoic acid + Enzyme N6-(lipoyl)lysine =[Dihydrolipoyllysine-residue (2-methylpropanoyl)transferase]S-(2-methylbutanoyl)dihydrolipoyllysine + CO2	C00671 + C15972 = C15979 + C00011
R04238	T	N-Substituted aminoacyl-tRNA + H2O = N-Substituted amino acid +tRNA	C03880 + C00001 = C03523 + C00066
R04241	F	ATP + Tetrahydrofolyl-[Glu](n)(n) + L-Glutamate = ADP +Orthophosphate + Tetrahydrofolyl-[Glu](n)(n+1)	C00002 + C03541(n) + C00025 = C00008 + C00009 + C03541(n+1)
R04247	F	CTP + (2-Aminoethyl)phosphonate = Diphosphate +CMP-2-aminoethylphosphonate	C00063 + C03557 = C00013 + C05673
R04257	T	3,4',5-Trihydroxystilbene = 3,3',4'5-Tetrahydroxystilbene	C03582 = C05901
R04273	T	Peptidylproline (omega=180) = Peptidylproline (omega=0)	C03798 = C03633
R04286	F	2-Amino-4-hydroxy-6-(erythro-1,2,3-trihydroxypropyl)dihydropteridinetriphosphate = 6-Pyruvoyltetrahydropterin + Triphosphate	C04895 = C03684 + C00536
R04294	T	2'-Deoxyribonucleoside diphosphate + Thioredoxin disulfide + H2O =Ribonucleoside diphosphate + Thioredoxin	C04232 + C00343 + C00001 = C03723 + C00342
R04311	T	Acylglycerone phosphate + Long-chain alcohol = O-Alkylglyceronephosphate + Long-chain acid anion	C03372 + C00339 = C03715 + C03129
R04313	T	N6,N6,N6-Trimethyl-L-lysine + 2 Protein = ProteinN6,N6,N6-trimethyl-L-lysine + 2 H2O	C03793 + 2 C00017 = C05546 + 2 C00001
R04314	T	DNA containing 6-O-methylguanine + Protein L-cysteine = ProteinS-methyl-L-cysteine + DNA containing guanine	C04250 + C02743 = C03800 + C11475
R04319	T	trans-2,3-Dehydroacyl-CoA + NADP+ =trans,trans-2,3,4,5-Tetradehydroacyl-CoA + NADPH + H+	C00658 + C00006 = C04512 + C00005 + C00080
R04323	F	2-Amino-3-carboxymuconate semialdehyde = 2-Aminomuconatesemialdehyde + CO2	C04409 = C03824 + C00011
R04325	F	10-Formyltetrahydrofolate + 5'-Phosphoribosylglycinamide =Tetrahydrofolate + 5'-Phosphoribosyl-N-formylglycinamide	C00234 + C03838 = C00101 + C04376
R04326	F	5'-Phosphoribosylglycinamide + 5,10-Methenyltetrahydrofolate + H2O= 5'-Phosphoribosyl-N-formylglycinamide + Tetrahydrofolate	C03838 + C00445 + C00001 = C04376 + C00101
R04328	F	5alpha-Cholest-7-en-3beta-ol + CO2 + 4 H2O + 3 NADP+ = Methostenol+ 3 Oxygen + 3 NADPH + 3 H+	C01189 + C00011 + 4 C00001 + 3 C00006 = C05111 + 3 C00007 + 3 C00005 + 3 C00080
R04352	F	3alpha-Hydroxy-5beta-androstan-17-one + UDP-glucuronate =Etiocholan-3alpha-ol-17-one 3-glucuronide + UDP	C04373 + C00167 = C11136 + C00015
R04353	F	2-Methoxyestrone + UDP-glucuronate = 2-Methoxyestrone3-glucuronide + UDP	C05299 + C00167 = C11132 + C00015
R04354	F	2-Methoxyestradiol-17beta + UDP-glucuronate =2-Methoxy-estradiol-17beta 3-glucuronide + UDP	C05302 + C00167 = C11131 + C00015
R04355	F	Acetyl-[acyl-carrier protein] + Malonyl-[acyl-carrier protein] =Acetoacetyl-[acp] + CO2 + Acyl-carrier protein	C03939 + C01209 = C05744 + C00011 + C00229
R04377	F	3-D-Glucosyl-1,2-diacylglycerol + UDP-glucose =Diglucosyl-diacylglycerol + UDP	C04046 + C00029 = C06040 + C00015
R04378	F	5-Amino-4-imidazolecarboxyamide + 5-Phospho-alpha-D-ribose1-diphosphate = 1-(5'-Phosphoribosyl)-5-amino-4-imidazolecarboxamide + Diphosphat	C04051 + C00119 = C04677 + C00013
R04385	F	ATP + Holo-[carboxylase] + HCO3- = ADP + Orthophosphate +Carboxybiotin-carboxyl-carrier protein	C00002 + C06250 + C00288 = C00008 + C00009 + C04419
R04386	F	Acetyl-CoA + Carboxybiotin-carboxyl-carrier protein = Malonyl-CoA+ Holo-[carboxylase]	C00024 + C04419 = C00083 + C06250
R04389	T	Heparosan-N-sulfate D-glucuronate = Heparosan-N-sulfateL-iduronate	C04196 = C04073
R04390	F	alpha-Aminoadipoyl-S-acyl enzyme + NADPH + H+ = L-2-Aminoadipate6-semialdehyde + Holo-Lys2 + NADP+	C05535 + C00005 + C00080 = C04076 + C11482 + C00006
R04391	F	ATP + N-((R)-Pantothenoyl)-L-cysteine = ADP +(R)-4'-Phosphopantothenoyl-L-cysteine	C00002 + C04079 = C00008 + C04352
R04404	F	1-Phosphatidyl-D-myo-inositol 4,5-bisphosphate + H2O =1-Phosphatidyl-1D-myo-inositol 4-phosphate + Orthophosphate	C04637 + C00001 = C01277 + C00009
R04428	T	(3R)-3-Hydroxybutanoyl-[acyl-carrier protein] =But-2-enoyl-[acyl-carrier protein] + H2O	C04618 = C04246 + C00001
R04430	T	Butyryl-[acp] + NADP+ = But-2-enoyl-[acyl-carrier protein] + NADPH+ H+	C05745 + C00006 = C04246 + C00005 + C00080
R04432	T	Electron-transferring flavoprotein + Propanoyl-CoA = Reducedelectron-transferring flavoprotein + Propenoyl-CoA	C04253 + C00100 = C04570 + C00894
R04433	T	Reduced electron-transferring flavoprotein + Ubiquinone =Electron-transferring flavoprotein + Ubiquinol	C04570 + C00399 = C04253 + C00390
R04437	F	[eIF5A-precursor]-deoxyhypusine + Reduced acceptor + Oxygen =Protein N6-[(R)-4-amino-2-hydroxybutyl]-L-lysine + Acceptor + H2O	C07282 + C00030 + C00007 = C04679 + C00028 + C00001
R04444	T	L-1-Pyrroline-3-hydroxy-5-carboxylate + NAD+ + 2 H2O =L-erythro-4-Hydroxyglutamate + NADH + H+	C04281 + C00003 + 2 C00001 = C05947 + C00004 + C00080
R04445	T	L-1-Pyrroline-3-hydroxy-5-carboxylate + NADP+ + 2 H2O =L-erythro-4-Hydroxyglutamate + NADPH + H+	C04281 + C00006 + 2 C00001 = C05947 + C00005 + C00080
R04452	F	2-Acetyl-1-alkyl-sn-glycero-3-phosphocholine + H2O =1-Organyl-2-lyso-sn-glycero-3-phosphocholine + Acetate	C04598 + C00001 = C04317 + C00033
R04463	F	ATP + 5'-Phosphoribosyl-N-formylglycinamide + L-Glutamine + H2O =ADP + Orthophosphate +2-(Formamido)-N1-(5'-phosphoribosyl)acetamidine + L-Glutamate	C00002 + C04376 + C00064 + C00001 = C00008 + C00009 + C04640 +C00025
R04480	F	#NAME?	C04438 + C00040 = C00350 + C00010
R04481	T	S-Adenosyl-L-methionine + Peptide2-(3-carboxy-3-aminopropyl)-L-histidine =S-Adenosyl-L-homocysteine + Peptide2-[3-carboxy-3-(methylammonio)propyl]-L-histidine	C00019 + C04441 = C00021 + C04692
R04494	F	UDP-N-acetyl-D-glucosamine +N-Acetyl-D-glucosaminyldiphosphodolichol = UDP +N,N'-Diacetylchitobiosyldiphosphodolichol	C00043 + C04500 = C00015 + C04537
R04495	F	UDP-D-galactose + N-Acetyl-beta-D-glucosaminyl-glycopeptide = UDP+ beta-D-Galactosyl-1,4-N-acetyl-beta-D-glucosaminylglycopeptide	C00052 + C04502 = C00015 + C04818
R04496	T	S-Adenosyl-L-methionine + Protein C-terminal S-farnesyl-L-cysteine= S-Adenosyl-L-homocysteine + Protein C-terminalS-farnesyl-L-cysteine methyl ester	C00019 + C04506 = C00021 + C04748
R04501	F	4,4-Dimethyl-5alpha-cholest-7-en-3beta-ol + NADH + H+ + Oxygen =4beta-Hydroxymethyl-4alpha-methyl-5alpha-cholest-7-en-3beta-ol +NAD+ + H2O	C04530 + C00004 + C00080 + C00007 = C04814 + C00003 + C00001
R04502	F	GDP-mannose + N,N'-Diacetylchitobiosyldiphosphodolichol = GDP +beta-D-Mannosyldiacetylchitobiosyldiphosphodolichol	C00096 + C04537 = C00035 + C05860
R04506	T	3alpha,7alpha-Dihydroxy-5beta-cholestan-26-al + NAD+ + H2O =3alpha,7alpha-Dihydroxy-5beta-cholestanate + NADH + H+	C05445 + C00003 + C00001 = C04554 + C00004 + C00080
R04523	F	1-Methyl-4-phenyl-1,2,3,6-tetrahydropyridine + NADPH + H+ + Oxygen= 1-Methyl-4-phenyl-1,2,3,6-tetrahydropyridine N-oxide + NADP+ +H2O	C04599 + C00005 + C00080 + C00007 = C04731 + C00006 + C00001
R04533	T	(3R)-3-Hydroxybutanoyl-[acyl-carrier protein] + NADP+ =Acetoacetyl-[acp] + NADPH + H+	C04618 + C00006 = C05744 + C00005 + C00080
R04534	T	(3R)-3-Hydroxydecanoyl-[acyl-carrier protein] + NADP+ =3-Oxodecanoyl-[acp] + NADPH	C04619 + C00006 = C05753 + C00005
R04535	T	(3R)-3-Hydroxydecanoyl-[acyl-carrier protein] =trans-Dec-2-enoyl-[acp] + H2O	C04619 = C05754 + C00001
R04536	T	(3R)-3-Hydroxyoctanoyl-[acyl-carrier protein] + NADP+ =3-Oxooctanoyl-[acp] + NADPH + H+	C04620 + C00006 = C05750 + C00005 + C00080
R04537	T	(3R)-3-Hydroxyoctanoyl-[acyl-carrier protein] =trans-Oct-2-enoyl-[acp] + H2O	C04620 = C05751 + C00001
R04543	T	(3R)-3-Hydroxypalmitoyl-[acyl-carrier protein] + NADP+ =3-Oxohexadecanoyl-[acp] + NADPH + H+	C04633 + C00006 = C05762 + C00005 + C00080
R04544	T	(3R)-3-Hydroxypalmitoyl-[acyl-carrier protein] =trans-Hexadec-2-enoyl-[acp] + H2O	C04633 = C05763 + C00001
R04545	F	ATP + 1-Phosphatidyl-D-myo-inositol 4,5-bisphosphate = ADP +Phosphatidylinositol-3,4,5-trisphosphate	C00002 + C04637 = C00008 + C05981
R04546	T	Propanoyl-CoA + Chenodeoxycholoyl-CoA = CoA +3alpha,7alpha-Dihydroxy-5beta-cholestanoyl-CoA	C00100 + C05337 = C00010 + C04644
R04547	F	3alpha,7alpha-Dihydroxy-5beta-cholestanoyl-CoA + FAD =3alpha,7alpha-Dihydroxy-5beta-cholest-24-enoyl-CoA + FADH2	C04644 + C00016 = C05447 + C01352
R04556	T	(5Z)-(15S)-11alpha-Hydroxy-9,15-dioxoprostanoate + NAD+ =(5Z,13E)-11alpha-Hydroxy-9,15-dioxoprost-13-enoate + NADH + H+	C04671 + C00003 = C04707 + C00004 + C00080
R04557	T	(5Z)-(15S)-11alpha-Hydroxy-9,15-dioxoprostanoate + NADP+ =(5Z,13E)-11alpha-Hydroxy-9,15-dioxoprost-13-enoate + NADPH + H+	C04671 + C00006 = C04707 + C00005 + C00080
R04559	T	1-(5'-Phosphoribosyl)-5-amino-4-(N-succinocarboxamide)-imidazole =Fumarate + 1-(5'-Phosphoribosyl)-5-amino-4-imidazolecarboxamide	C04823 = C00122 + C04677
R04560	F	10-Formyltetrahydrofolate +1-(5'-Phosphoribosyl)-5-amino-4-imidazolecarboxamide =Tetrahydrofolate +1-(5'-Phosphoribosyl)-5-formamido-4-imidazolecarboxamide	C00234 + C04677 = C00101 + C04734
R04566	T	(3R)-3-Hydroxytetradecanoyl-[acyl-carrier protein] + NADP+ =3-Oxotetradecanoyl-[acp] + NADPH + H+	C04688 + C00006 = C05759 + C00005 + C00080
R04568	T	(3R)-3-Hydroxytetradecanoyl-[acyl-carrier protein] =trans-Tetradec-2-enoyl-[acp] + H2O	C04688 = C05760 + C00001
R04575	F	UDP-N-acetyl-D-glucosamine +beta-D-Galactosyl-1,3-N-acetyl-alpha-D-galactosaminyl-R = UDP +beta-D-Galactosyl-1,3-(N-acetyl-beta-D-glucosaminyl-1,6)-N-acetyl-D-galactosaminyl-R	C00043 + C04750 = C00015 + C04902
R04586	F	N-Acetyl-D-galactosaminyl-(N-acetylneuraminyl)-D-galactosyl-D-glucosylceramide + H2O = GM3 + N-Acetyl-D-galactosamine	C04884 + C00001 = C04730 + C01132
R04591	F	ATP + 1-(5-Phospho-D-ribosyl)-5-amino-4-imidazolecarboxylate +L-Aspartate = ADP + Orthophosphate +1-(5'-Phosphoribosyl)-5-amino-4-(N-succinocarboxamide)-imidazole	C00002 + C04751 + C00049 = C00008 + C00009 + C04823
R04592	T	3alpha,7alpha,12alpha-Trihydroxy-5beta-cholestanoyl-CoA + FAD =3alpha,7alpha,12alpha-Trihydroxy-5beta-cholest-24-enoyl-CoA + FADH2	C04760 + C00016 = C05460 + C01352
R04603	F	UDP-N-acetyl-D-galactosamine +D-Glucuronyl-N-acetyl-1,3-beta-D-galactosaminylproteoglycan = UDP+N-Acetyl-beta-D-galactosaminyl-1,4-beta-D-glucuronyl-N-acetyl-1,3-beta-D-galactosaminylproteoglycan	C00203 + C04800 = C00015 + C04913
R04607	F	UDP-glucuronate +3-beta-D-Galactosyl-4-beta-D-galactosyl-O-beta-D-xylosylprotein =UDP +3-beta-D-Glucuronosyl-3-beta-D-galactosyl-4-beta-D-galactosyl-O-beta-D-xylosylprotein	C00167 + C04825 = C00015 + C04903
R04620	F	2-Amino-4-hydroxy-6-(erythro-1,2,3-trihydroxypropyl)dihydropteridinetriphosphate + 3 H2O =2-Amino-4-hydroxy-6-(D-erythro-1,2,3-trihydroxypropyl)-7,8-dihydropteridine + 3 Orthophosphate	C04895 + 3 C00001 = C04874 + 3 C00009
R04633	F	D-Galactosyl-N-acetyl-D-galactosaminyl-(N-acetylneuraminyl)-D-galactosyl-D-glucosylceramide + H2O =N-Acetyl-D-galactosaminyl-(N-acetylneuraminyl)-D-galactosyl-D-glucosylceramide + D-Galactose	C04911 + C00001 = C04884 + C00124
R04639	T	2-Amino-4-hydroxy-6-(erythro-1,2,3-trihydroxypropyl)dihydropteridinetriphosphate + H2O =2,5-Diamino-6-(5'-triphosphoryl-3',4'-trihydroxy-2'-oxopentyl)-amino-4-oxopyrimidine	C04895 + C00001 = C06148
R04653	F	UDP-N-acetyl-D-glucosamine +alpha-D-Mannosyl-1,6-(N-acetyl-beta-D-glucosaminyl-1,2-alpha-D-mannosyl-1,3)-beta-D-mannosyl-R = UDP +N-Acetyl-beta-D-glucosaminyl-1,2-alpha-D-mannosyl-1,6-(N-acetyl-beta-D-glucosaminyl-1,2-alpha-D-mannosyl-1,3)-beta-D-mannosyl-R	C00043 + C04914 = C00015 + C04937
R04659	F	UDP-N-acetyl-D-glucosamine +beta-D-Galactosyl-1,4-N-acetyl-beta-D-glucosaminyl-1,3-beta-D-galactosyl-1,4-beta-D-glucosylceramide = UDP +N-Acetyl-D-glucosaminyl-1,3-beta-D-galactosyl-1,4-N-acetyl-beta-D-glucosaminyl-1,3-beta-D-galactosyl-1,4-beta-D-glucosylceramide	C00043 + C04922 = C00015 + C04938
R04665	F	UDP-N-acetyl-D-glucosamine +6-(2-[N-Acetyl-beta-D-glucosaminyl]-alpha-D-mannosyl)-beta-D-mannosyl-R = UDP +6-(2,6-Bis[N-acetyl-beta-D-glucosaminyl]-alpha-D-mannosyl)-beta-D-mannosyl-R	C00043 + C04944 = C00015 + C05159
R04666	F	3-Ureidoisobutyrate + H2O = 3-Aminoisobutyric acid + CO2 + NH3	C05100 + C00001 = C05145 + C00011 + C00014
R04683	F	UDP-glucuronate + Estriol = UDP + 16-Glucuronide-estriol	C00167 + C05141 = C00015 + C05504
R04693	F	(S)-N-Methylcoclaurine + Oxygen + Reduced acceptor =3'-Hydroxy-N-methyl-(S)-coclaurine + H2O + Acceptor	C05176 + C00007 + C00030 = C05202 + C00001 + C00028
R04718	F	S-Adenosyl-L-methionine + Histone L-arginine =S-Adenosyl-L-homocysteine + Histone N(omega)-methyl-L-arginine	C00019 + C05206 = C00021 + C05320
R04725	T	Dodecanoyl-[acyl-carrier protein] + NADP+ =trans-Dodec-2-enoyl-[acp] + NADPH + H+	C05223 + C00006 = C05758 + C00005 + C00080
R04726	F	Dodecanoyl-[acyl-carrier protein] + Malonyl-[acyl-carrier protein]= 3-Oxotetradecanoyl-[acp] + CO2 + Acyl-carrier protein	C05223 + C01209 = C05759 + C00011 + C00229
R04729	T	(2S)-2-Methylacyl-CoA = (2R)-2-Methylacyl-CoA	C05232 = C05329
R04734	T	4a-Hydroxytetrahydrobiopterin = Dihydrobiopterin + H2O	C15522 = C00268 + C00001
R04737	T	(S)-3-Hydroxyhexadecanoyl-CoA + NAD+ = 3-Oxopalmitoyl-CoA + NADH +H+	C05258 + C00003 = C05259 + C00004 + C00080
R04738	T	(S)-3-Hydroxyhexadecanoyl-CoA = trans-Hexadec-2-enoyl-CoA + H2O	C05258 = C05272 + C00001
R04739	T	(S)-3-Hydroxytetradecanoyl-CoA + NAD+ = 3-Oxotetradecanoyl-CoA +NADH	C05260 + C00003 = C05261 + C00004
R04740	T	(S)-3-Hydroxytetradecanoyl-CoA = trans-Tetradec-2-enoyl-CoA + H2O	C05260 = C05273 + C00001
R04741	T	(S)-3-Hydroxydodecanoyl-CoA + NAD+ = 3-Oxododecanoyl-CoA + NADH +H+	C05262 + C00003 = C05263 + C00004 + C00080
R04742	T	Decanoyl-CoA + Acetyl-CoA = CoA + 3-Oxododecanoyl-CoA	C05274 + C00024 = C00010 + C05263
R04743	T	(S)-Hydroxydecanoyl-CoA + NAD+ = 3-Oxodecanoyl-CoA + NADH + H+	C05264 + C00003 = C05265 + C00004 + C00080
R04744	T	(S)-Hydroxydecanoyl-CoA = trans-Dec-2-enoyl-CoA + H2O	C05264 = C05275 + C00001
R04745	T	(S)-Hydroxyoctanoyl-CoA + NAD+ = 3-Oxooctanoyl-CoA + NADH + H+	C05266 + C00003 = C05267 + C00004 + C00080
R04746	T	(S)-Hydroxyoctanoyl-CoA = trans-Oct-2-enoyl-CoA + H2O	C05266 = C05276 + C00001
R04747	T	Hexanoyl-CoA + Acetyl-CoA = CoA + 3-Oxooctanoyl-CoA	C05270 + C00024 = C00010 + C05267
R04748	T	(S)-Hydroxyhexanoyl-CoA + NAD+ = 3-Oxohexanoyl-CoA + NADH + H+	C05268 + C00003 = C05269 + C00004 + C00080
R04749	T	(S)-Hydroxyhexanoyl-CoA = trans-Hex-2-enoyl-CoA + H2O	C05268 = C05271 + C00001
R04751	F	Hexanoyl-CoA + FAD = trans-Hex-2-enoyl-CoA + FADH2	C05270 + C00016 = C05271 + C01352
R04753	T	Decanoyl-CoA + NADP+ = trans-Dec-2-enoyl-CoA + NADPH + H+	C05274 + C00006 = C05275 + C00005 + C00080
R04754	F	Decanoyl-CoA + FAD = trans-Dec-2-enoyl-CoA + FADH2	C05274 + C00016 = C05275 + C01352
R04756	T	cis,cis-3,6-Dodecadienoyl-CoA = trans,cis-Lauro-2,6-dienoyl-CoA	C05280 = C05279
R04759	F	19-Hydroxyandrost-4-ene-3,17-dione + Reduced flavoprotein + Oxygen= 19-Oxoandrost-4-ene-3,17-dione + Oxidized flavoprotein + 2 H2O	C05290 + C03024 + C00007 = C05297 + C03161 + 2 C00001
R04761	F	19-Hydroxytestosterone + Reduced flavoprotein + Oxygen =19-Oxotestosterone + Oxidized flavoprotein + 2 H2O	C05294 + C03024 + C00007 = C05295 + C03161 + 2 C00001
R04771	F	ATP + Selenomethionine + H2O = Orthophosphate + Diphosphate +Se-Adenosylselenomethionine	C00002 + C05335 + C00001 = C00009 + C00013 + C05691
R04773	F	ATP + Selenomethionine + tRNA(Met) = AMP + Diphosphate +Selenomethionyl-tRNA(Met)	C00002 + C05335 + C01647 = C00020 + C00013 + C05336
R04779	F	ATP + beta-D-Fructose 6-phosphate = ADP + beta-D-Fructose1,6-bisphosphate	C00002 + C05345 = C00008 + C05378
R04780	F	beta-D-Fructose 1,6-bisphosphate + H2O = beta-D-Fructose6-phosphate + Orthophosphate	C05378 + C00001 = C05345 + C00009
R04783	F	3-Ketolactose + H2O = 3-Keto-beta-D-galactose + beta-D-Glucose	C05403 + C00001 = C05394 + C00221
R04805	T	3alpha,7alpha,26-Trihydroxy-5beta-cholestane + NAD+ =3alpha,7alpha-Dihydroxy-5beta-cholestan-26-al + NADH + H+	C05444 + C00003 = C05445 + C00004 + C00080
R04810	T	3alpha,7alpha,24-Trihydroxy-5beta-cholestanoyl-CoA + NAD+ =3alpha,7alpha-Dihydroxy-5beta-24-oxocholestanoyl-CoA + NADH + H+	C05448 + C00003 = C05449 + C00004 + C00080
R04811	T	Propanoyl-CoA + Chenodeoxycholoyl-CoA = CoA +3alpha,7alpha-Dihydroxy-5beta-24-oxocholestanoyl-CoA	C00100 + C05337 = C00010 + C05449
R04812	T	3alpha,7alpha,12alpha,24-Tetrahydroxy-5beta-cholestanoyl-CoA + NAD+= 3alpha,7alpha,12alpha-Trihydroxy-5beta-24-oxocholestanoyl-CoA +NADH + H+	C05450 + C00003 = C05467 + C00004 + C00080
R04827	T	4-Cholesten-7alpha,12alpha-diol-3-one + Reduced acceptor =7alpha,12alpha-Dihydroxy-5alpha-cholestan-3-one + Acceptor	C17339 + C00030 = C05458 + C00028
R04859	F	O-Acetyl-L-serine + Thiosulfate + Thioredoxin + H+ = L-Cysteine +Sulfite + Thioredoxin disulfide + Acetate	C00979 + C00320 + C00342 + C00080 = C00097 + C00094 + C00343 +C00033
R04863	T	L-2-Aminoadipate adenylate + Holo-Lys2 = alpha-Aminoadipoyl-S-acylenzyme + AMP	C05560 + C11482 = C05535 + C00020
R04866	F	S-Adenosyl-L-methionine + Protein N6-methyl-L-lysine =S-Adenosyl-L-homocysteine + Protein N6,N6-dimethyl-L-lysine	C00019 + C05544 = C00021 + C05545
R04867	F	S-Adenosyl-L-methionine + Protein N6,N6-dimethyl-L-lysine =S-Adenosyl-L-homocysteine + Protein N6,N6,N6-trimethyl-L-lysine	C00019 + C05545 = C00021 + C05546
R04869	T	N6-D-Biotinyl-L-lysine + 2 Peptide = Holo-[carboxylase] + 2 H2O	C05552 + 2 C00012 = C06250 + 2 C00001
R04880	T	3,4-Dihydroxyphenylethyleneglycol + NAD+ =3,4-Dihydroxymandelaldehyde + NADH + H+	C05576 + C00003 = C05577 + C00004 + C00080
R04882	T	3,4-Dihydroxymandelaldehyde + NAD+ + H2O = 3,4-Dihydroxymandelate+ NADH + H+	C05577 + C00003 + C00001 = C05580 + C00004 + C00080
R04883	T	3,4-Dihydroxymandelaldehyde + NADP+ + H2O = 3,4-Dihydroxymandelate+ NADPH + H+	C05577 + C00006 + C00001 = C05580 + C00005 + C00080
R04884	F	2 5,6-Dihydroxyindole + Oxygen = 2 Indole-5,6-quinone + 2 H2O	2 C05578 + C00007 = 2 C05579 + 2 C00001
R04888	T	3-Methoxy-4-hydroxyphenylacetaldehyde + NAD+ + H2O = Homovanillate+ NADH + H+	C05581 + C00003 + C00001 = C05582 + C00004 + C00080
R04889	T	3-Methoxy-4-hydroxyphenylacetaldehyde + NADP+ + H2O =Homovanillate + NADPH + H+	C05581 + C00006 + C00001 = C05582 + C00005 + C00080
R04891	T	3-Methoxy-4-hydroxyphenylglycolaldehyde + NAD+ + H2O =3-Methoxy-4-hydroxymandelate + NADH + H+	C05583 + C00003 + C00001 = C05584 + C00004 + C00080
R04892	T	3-Methoxy-4-hydroxyphenylglycolaldehyde + NADP+ + H2O =3-Methoxy-4-hydroxymandelate + NADPH + H+	C05583 + C00006 + C00001 = C05584 + C00005 + C00080
R04903	T	5-Hydroxyindoleacetaldehyde + NAD+ + H2O = 5-Hydroxyindoleacetate+ H+ + NADH	C05634 + C00003 + C00001 = C05635 + C00080 + C00004
R04909	F	5-Hydroxykynurenine = 5-Hydroxykynurenamine + CO2	C05651 = C05638 + C00011
R04920	F	CMP-2-aminoethylphosphonate + Diacylglycerol = CMP +Diacylglyceryl-2-aminoethylphosphonate	C05673 + C00165 = C00055 + C05675
R04928	F	ATP + Adenylylselenate = ADP + 3'-Phosphoadenylylselenate	C00002 + C05686 = C00008 + C05696
R04929	F	ATP + Selenate = Diphosphate + Adenylylselenate	C00002 + C05697 = C00013 + C05686
R04930	F	Selenocystathionine + H2O = Selenocysteine + NH3 + 2-Oxobutanoate	C05699 + C00001 = C05688 + C00014 + C00109
R04935	T	(5-L-Glutamyl)-peptide + Se-Methylselenocysteine = Peptide +gamma-Glutamyl-Se-methylselenocysteine	C03193 + C05689 = C00012 + C05695
R04936	F	Se-Adenosylselenohomocysteine + H2O = Adenosine +Selenohomocysteine	C05692 + C00001 = C00212 + C05698
R04942	F	Selenocystathionine + H2O = L-Serine + Selenohomocysteine	C05699 + C00001 = C00065 + C05698
R04949	F	Cyanoglycoside + H2O = Cyanohydrin + D-Glucose	C05713 + C00001 = C05712 + C00031
R04951	T	R-S-Cysteinylglycine + H2O = S-Substituted L-cysteine + Glycine	C05729 + C00001 = C05726 + C00037
R04952	F	Butyryl-[acp] + Malonyl-[acyl-carrier protein] =3-Oxohexanoyl-[acp] + CO2 + Acyl-carrier protein	C05745 + C01209 = C05746 + C00011 + C00229
R04953	T	(R)-3-Hydroxyhexanoyl-[acp] + NADP+ = 3-Oxohexanoyl-[acp] + NADPH+ H+	C05747 + C00006 = C05746 + C00005 + C00080
R04954	T	(R)-3-Hydroxyhexanoyl-[acp] = trans-Hex-2-enoyl-[acp] + H2O	C05747 = C05748 + C00001
R04956	T	Hexanoyl-[acp] + NADP+ = trans-Hex-2-enoyl-[acp] + NADPH + H+	C05749 + C00006 = C05748 + C00005 + C00080
R04957	F	Hexanoyl-[acp] + Malonyl-[acyl-carrier protein] =3-Oxooctanoyl-[acp] + CO2 + Acyl-carrier protein	C05749 + C01209 = C05750 + C00011 + C00229
R04959	T	Octanoyl-[acp] + NADP+ = trans-Oct-2-enoyl-[acp] + NADPH + H+	C05752 + C00006 = C05751 + C00005 + C00080
R04960	F	Octanoyl-[acp] + Malonyl-[acyl-carrier protein] =3-Oxodecanoyl-[acp] + CO2 + Acyl-carrier protein	C05752 + C01209 = C05753 + C00011 + C00229
R04962	T	Decanoyl-[acp] + NADP+ = trans-Dec-2-enoyl-[acp] + NADPH + H+	C05755 + C00006 = C05754 + C00005 + C00080
R04963	F	Decanoyl-[acp] + Malonyl-[acyl-carrier protein] =3-Oxododecanoyl-[acp] + CO2 + Acyl-carrier protein	C05755 + C01209 = C05756 + C00011 + C00229
R04964	T	(R)-3-Hydroxydodecanoyl-[acp] + NADP+ = 3-Oxododecanoyl-[acp] +NADPH + H+	C05757 + C00006 = C05756 + C00005 + C00080
R04965	T	(R)-3-Hydroxydodecanoyl-[acp] = trans-Dodec-2-enoyl-[acp] + H2O	C05757 = C05758 + C00001
R04967	T	Tetradecanoyl-[acp] + NADP+ = trans-Tetradec-2-enoyl-[acp] + NADPH+ H+	C05761 + C00006 = C05760 + C00005 + C00080
R04968	F	Tetradecanoyl-[acp] + Malonyl-[acyl-carrier protein] =3-Oxohexadecanoyl-[acp] + CO2 + Acyl-carrier protein	C05761 + C01209 = C05762 + C00011 + C00229
R04970	T	Hexadecanoyl-[acp] + NADP+ = trans-Hexadec-2-enoyl-[acp] + NADPH +H+	C05764 + C00006 = C05763 + C00005 + C00080
R04979	T	Bilirubin beta-diglucuronide + 2 H2O + 3 Reduced acceptor =D-Urobilinogen + 2 D-Glucuronate + 3 Acceptor	C05787 + 2 C00001 + 3 C00030 = C05791 + 2 C00191 + 3 C00028
R04982	F	2-Hexaprenyl-6-methoxyphenol + Oxygen =2-Hexaprenyl-6-methoxy-1,4-benzoquinone + H2O	C05802 + C00007 = C05803 + C00001
R04983	F	2-Hexaprenyl-6-methoxy-1,4-benzoquinone + S-Adenosyl-L-methionine= 2-Hexaprenyl-3-methyl-6-methoxy-1,4-benzoquinone +S-Adenosyl-L-homocysteine	C05803 + C00019 = C05804 + C00021
R04984	F	2-Hexaprenyl-3-methyl-6-methoxy-1,4-benzoquinone + Oxygen + NADPH +H+ = 2-Hexaprenyl-3-methyl-5-hydroxy-6-methoxy-1,4-benzoquinone +NADP+ + H2O	C05804 + C00007 + C00005 + C00080 = C05805 + C00006 + C00001
R04996	T	Methylimidazole acetaldehyde + NAD+ + H2O = Methylimidazoleaceticacid + NADH + H+	C05827 + C00003 + C00001 = C05828 + C00004 + C00080
R04998	F	cis-beta-D-Glucosyl-2-hydroxycinnamate + H2O =cis-2-Hydroxycinnamate + D-Glucose	C05839 + C00001 = C05838 + C00031
R05000	T	all-trans-Polyprenyl diphosphate + 4-Hydroxybenzoate =4-Hydroxy-3-polyprenylbenzoate + Diphosphate	C05847 + C00156 = C05848 + C00013
R05002	F	GDP-mannose + beta-D-Mannosyldiacetylchitobiosyldiphosphodolichol= GDP +alpha-D-Mannosyl-beta-D-mannosyl-diacetylchitobiosyldiphosphodolichol	C00096 + C05860 = C00035 + C05861
R05046	F	Formamidopyrimidine nucleoside triphosphate + H2O =2,5-Diaminopyrimidine nucleoside triphosphate + Formate	C05922 + C00001 = C05923 + C00058
R05048	F	2,5-Diaminopyrimidine nucleoside triphosphate =2,5-Diamino-6-(5'-triphosphoryl-3',4'-trihydroxy-2'-oxopentyl)-amino-4-oxopyrimidine	C05923 = C06148
R05050	T	N4-Acetylaminobutanal + NAD+ + H2O = 4-Acetamidobutanoate + NADH +H+	C05936 + C00003 + C00001 = C02946 + C00004 + C00080
R05051	T	L-erythro-4-Hydroxyglutamate + NADH + H+ = L-4-Hydroxyglutamatesemialdehyde + NAD+ + H2O	C05947 + C00004 + C00080 = C05938 + C00003 + C00001
R05052	T	L-erythro-4-Hydroxyglutamate + 2-Oxoglutarate =D-4-Hydroxy-2-oxoglutarate + L-Glutamate	C05947 + C00026 = C05946 + C00025
R05064	T	(S)-3-Hydroxyisobutyryl-CoA + H2O = CoA + (S)-3-Hydroxyisobutyrate	C06000 + C00001 = C00010 + C06001
R05066	T	(S)-3-Hydroxyisobutyrate + NAD+ = (S)-Methylmalonate semialdehyde+ NADH + H+	C06001 + C00003 = C06002 + C00004 + C00080
R05085	T	O-Phospho-4-hydroxy-L-threonine + 2-Oxoglutarate =2-Oxo-3-hydroxy-4-phosphobutanoate + L-Glutamate	C06055 + C00026 = C06054 + C00025
R05102	T	Cytochrome P-450 oxidized form + NADPH = Cytochrome P-450 reducedform + NADP+ + H+	C06109 + C00005 = C06110 + C00006 + C00080
R05112	F	GA2 + D-Galactose = GA1 + H2O	C06135 + C00124 = C06136 + C00001
R05168	F	N-Acetyl-D-galactosamine 6-phosphate + H2O = D-Galactosamine6-phosphate + Acetate	C06376 + C00001 = C06377 + C00033
R05182	F	2 S-Adenosyl-L-methionine + 2 [Methionine synthase]-cob(II)alamin +NADPH + H+ = 2 [Methionine synthase]-methylcob(I)alamin + 2S-Adenosyl-L-homocysteine + NADP+	2 C00019 + 2 C06409 + C00005 + C00080 = 2 C06410 + 2 C00021 +C00006
R05188	F	Acetyl-CoA + n Malonyl-CoA + 2n NADPH + 2n H+ = Long-chain fattyacid + n CO2 + 2n NADP+ + (n+1) CoA + n H2O	C00024 + n C00083 + 2n C00005 + 2n C00080 = C00638 + n C00011 + 2nC00006 + (n+1) C00010 + n C00001
R05196	T	Amylose + n D-Glucose = n Maltose	C00718 + n C00031 = n C00208
R05197	F	n-1 ATP + 10-Formyltetrahydrofolyl L-glutamate + n-1 L-Glutamate =n-1 ADP + n-1 Orthophosphate + 10-Formyltetrahydrofolylpolyglutamate	n-1 C00002 + C05928 + n-1 C00025 = n-1 C00008 + n-1 C00009 +C05929
R05220	F	Cob(I)yrinate a,c diamide + ATP = Adenosyl cobyrinate a,c diamide+ Triphosphate	C06505 + C00002 = C06506 + C00536
R05233	T	trans-3-Chloro-2-propene-1-ol + NAD+ = trans-3-Chloroallylaldehyde + NADH + H+	C06611 + C00003 = C06613 + C00004 + C00080
R05234	T	cis-3-Chloro-2-propene-1-ol + NAD+ = cis-3-Chloroallyl aldehyde +NADH + H+	C06612 + C00003 = C16348 + C00004 + C00080
R05237	T	trans-3-Chloroallyl aldehyde + H2O = trans-3-Chloroacrylic acid +2 H+	C06613 + C00001 = C06614 + 2 C00080
R05238	T	cis-3-Chloroallyl aldehyde + H2O = cis-3-Chloroacrylic acid + 2 H+	C16348 + C00001 = C06615 + 2 C00080
R05259	F	Parathion + Reduced flavoprotein + Oxygen = Paraoxon + Oxidizedflavoprotein + Sulfur + H2O	C06604 + C03024 + C00007 = C06606 + C03161 + C00087 + C00001
R05265	F	4-Nitrocatechol + Oxygen + 3 H+ = Benzene-1,2,4-triol + Nitrite +H2O	C02235 + C00007 + 3 C00080 = C02814 + C00088 + C00001
R05286	T	Chloroacetaldehyde + NAD+ + H2O = Chloroacetic acid + NADH + H+	C06754 + C00003 + C00001 = C06755 + C00004 + C00080
R05329	T	[eIF5A-precursor]-lysine + Spermidine =[eIF5A-precursor]-deoxyhypusine + 1,3-Diaminopropane	C07281 + C00315 = C07282 + C00986
R05351	T	Ethylene oxide + CoA + NAD+ = Acetyl-CoA + NADH + H+	C06548 + C00010 + C00003 = C00024 + C00004 + C00080
R05420	T	4-Sulfolactone + H2O = HSO3- + 2-Maleylacetate + H+	C06676 + C00001 = C11481 + C02222 + C00080
R05506	T	Benzoyl acetyl-CoA + CoA = S-Benzoate coenzyme A + Acetyl-CoA	C07118 + C00010 = C00512 + C00024
R05556	T	trans,trans,cis-Geranylgeranyl diphosphate + n Isopentenyldiphosphate = Dehydrodolichol diphosphate + n Diphosphate	C11356 + n C00129 = C05859 + n C00013
R05575	T	(Hydroxymethylphenyl)succinyl-CoA + NAD+ = Benzoylsuccinyl-CoA +NADH + H+	C09819 + C00003 = C09820 + C00004 + C00080
R05577	F	tRNA(Asp) + L-Aspartate + ATP = L-Aspartyl-tRNA(Asp) + Diphosphate+ AMP	C01638 + C00049 + C00002 = C02984 + C00013 + C00020
R05578	F	tRNA(Glu) + L-Glutamate + ATP = L-Glutamyl-tRNA(Glu) + Diphosphate+ AMP	C01641 + C00025 + C00002 = C02987 + C00013 + C00020
R05579	T	Glutaryl-CoA + Acceptor = Glutaconyl-1-CoA + Reduced acceptor	C00527 + C00028 = C02411 + C00030
R05591	F	Benzonitrile + 2 H2O = Benzoate + NH3	C09814 + 2 C00001 = C00180 + C00014
R05595	T	Crotonoyl-CoA + H2O = 3-Hydroxybutanoyl-CoA	C00877 + C00001 = C05116
R05616	T	all-trans-Hexaprenyl diphosphate + 4-Hydroxybenzoate =3-Hexaprenyl-4-hydroxybenzoate + Diphosphate	C01230 + C00156 = C13425 + C00013
R05623	F	Trimethylamine + NADH + H+ + Oxygen = Trimethylamine N-oxide +NAD+ + H2O	C00565 + C00004 + C00080 + C00007 = C01104 + C00003 + C00001
R05692	T	GDP-L-fucose + NADP+ = GDP-4-dehydro-6-deoxy-D-mannose + NADPH +H+	C00325 + C00006 = C01222 + C00005 + C00080
R05722	F	Phytanoyl-CoA + 2-Oxoglutarate + Oxygen = 2-Hydroxyphytanoyl-CoA +Succinate + CO2	C02060 + C00026 + C00007 = C07343 + C00042 + C00011
R05733	F	4beta-Hydroxymethyl-4alpha-methyl-5alpha-cholest-7-en-3beta-ol +NADH + H+ + Oxygen =3beta-Hydroxy-4beta-methyl-5alpha-cholest-7-ene-4alpha-carbaldehyde+ NAD+ + 2 H2O	C04814 + C00004 + C00080 + C00007 = C11509 + C00003 + 2 C00001
R05734	F	3beta-Hydroxy-4beta-methyl-5alpha-cholest-7-ene-4alpha-carbaldehyde+ NADH + H+ + Oxygen =3beta-Hydroxy-4beta-methyl-5alpha-cholest-7-ene-4alpha-carboxylate +NAD+ + H2O	C11509 + C00004 + C00080 + C00007 = C04840 + C00003 + C00001
R05736	F	4,4-Dimethyl-5alpha-cholest-7-en-3beta-ol + NADPH + H+ + Oxygen =4beta-Hydroxymethyl-4alpha-methyl-5alpha-cholest-7-en-3beta-ol +NADP+ + H2O	C04530 + C00005 + C00080 + C00007 = C04814 + C00006 + C00001
R05737	F	4beta-Hydroxymethyl-4alpha-methyl-5alpha-cholest-7-en-3beta-ol +NADPH + H+ + Oxygen =3beta-Hydroxy-4beta-methyl-5alpha-cholest-7-ene-4alpha-carbaldehyde+ NADP+ + 2 H2O	C04814 + C00005 + C00080 + C00007 = C11509 + C00006 + 2 C00001
R05738	F	3beta-Hydroxy-4beta-methyl-5alpha-cholest-7-ene-4alpha-carbaldehyde+ NADPH + H+ + Oxygen =3beta-Hydroxy-4beta-methyl-5alpha-cholest-7-ene-4alpha-carboxylate +NADP+ + H2O	C11509 + C00005 + C00080 + C00007 = C04840 + C00006 + C00001
R05795	T	ATP + 1-Phosphatidyl-1D-myo-inositol 4-phosphate = ADP +1-Phosphatidyl-1D-myo-inositol 3,4-bisphosphate	C00002 + C01277 = C00008 + C11554
R05799	T	ATP + myo-Inositol hexakisphosphate = ADP + 1-Diphosinositolpentakisphosphate	C00002 + C01204 = C00008 + C11174
R05803	T	ATP + 1-Phosphatidyl-1D-myo-inositol 5-phosphate = ADP +1-Phosphatidyl-D-myo-inositol 4,5-bisphosphate	C00002 + C11557 = C00008 + C04637
R05804	T	ADP + D-Glucose = AMP + D-Glucose 6-phosphate	C00008 + C00031 = C00020 + C00092
R05861	F	D-Alanine + H2O + Oxygen = Pyruvate + NH3 + H2O2	C00133 + C00001 + C00007 = C00022 + C00014 + C00027
R05907	T	UDP-N-acetyl-D-galactosamine + Protein serine = UDP + Tn antigen	G10611 + C02189 = G10619 + G00023
R05908	T	UDP-D-galactose + Tn antigen = UDP + T antigen	G10609 + G00023 = G10619 + G00024
R05910	F	UDP-N-acetyl-D-glucosamine + Tn antigen = UDP + G00031	G10610 + G00023 = G10619 + G00031
R05912	F	UDP-N-acetyl-D-glucosamine + T antigen = UDP + G00025	G10610 + G00024 = G10619 + G00025
R05916	T	UDP-N-acetyl-D-glucosamine + 1-Phosphatidyl-D-myo-inositol = UDP +G00143	G10610 + C01194 = G10619 + G00143
R05919	T	Dolichyl phosphate D-mannose + G00145 = Dolichyl phosphate +G00146	G10617 + G00145 = G10622 + G00146
R05925	T	UDP-D-xylose + Protein serine = UDP + G00154	G10613 + C02189 = G10619 + G00154
R05926	F	UDP-D-galactose + G00154 = UDP + G00155	G10609 + G00154 = G10619 + G00155
R05927	F	UDP-D-galactose + G00155 = UDP + G00156	G10609 + G00155 = G10619 + G00156
R05928	F	UDP-D-glucuronate + G00156 = UDP + G00157	G10612 + G00156 = G10619 + G00157
R05930	T	UDP-N-acetyl-D-glucosamine + G00157 = UDP + G00162	G10610 + G00157 = G10619 + G00162
R05931	T	UDP-D-glucuronate + G00158 = UDP + G00159	G10612 + G00158 = G10619 + G00159
R05932	F	UDP-N-acetyl-D-galactosamine + G00159 = UDP + G00160	G10611 + G00159 = G10619 + G00160
R05933	T	UDP-D-glucuronate + G00160 = UDP + G00180	G10612 + G00160 = G10619 + G00180
R05934	F	UDP-N-acetyl-D-galactosamine + G00180 = UDP + G00161	G10611 + G00180 = G10619 + G00161
R05935	T	UDP-D-glucuronate + G00162 = UDP + G00163	G10612 + G00162 = G10619 + G00163
R05936	T	UDP-N-acetyl-D-glucosamine + G00163 = UDP + G00164	G10610 + G00163 = G10619 + G00164
R05963	T	H2O + Globoside = N-Acetyl-D-galactosamine + Globotriaosylceramide	C00001 + G00094 = C01132 + G00093
R05969	T	UDP-N-acetyl-D-glucosamine + Dolichyl phosphate = UMP +N-Acetyl-D-glucosaminyldiphosphodolichol	C00043 + C00110 = C00105 + G00001
R05970	T	UDP-N-acetyl-D-glucosamine +N-Acetyl-D-glucosaminyldiphosphodolichol = UDP +N,N'-Chitobiosyldiphosphodolichol	G10610 + G00001 = G10619 + G00002
R05972	T	GDP-D-mannose + N,N'-Chitobiosyldiphosphodolichol = GDP + G00003	G10614 + G00002 = G10620 + G00003
R05973	T	GDP-D-mannose + G00003 = GDP + G00004	G10614 + G00003 = G10620 + G00004
R05974	T	UDP-N-acetyl-D-glucosamine + nLc6Cer = UDP + nLc7Cer	G10610 + G00067 = G10619 + G00068
R05975	T	UDP-N-acetyl-D-glucosamine + Paragloboside = UDP + nLc5Cer	G10610 + G00050 = G10619 + G00066
R05976	T	Protein asparagine + G00008 = Dolichyl diphosphate + G00009	C03021 + G00008 = C00621 + G00009
R05977	T	UDP-D-galactose + Lc3Cer = UDP + Paragloboside	G10609 + G00036 = G10619 + G00050
R05979	T	H2O + G00009 = D-Glucose + G00171	C00001 + G00009 = C00031 + G00171
R05980	T	H2O + G00171 = D-Glucose + G00010	C00001 + G00171 = C00031 + G00010
R05981	T	H2O + G00010 = D-Glucose + G00011	C00001 + G00010 = C00031 + G00011
R05982	T	G00011 + 4 H2O = G00012 + 4 D-Mannose	G00011 + 4 C00001 = G00012 + 4 C00159
R05983	F	UDP-N-acetyl-D-glucosamine + G00012 = UDP + G00013	G10610 + G00012 = G10619 + G00013
R05984	T	G00013 + 2 H2O = G00014 + 2 D-Mannose	G00013 + 2 C00001 = G00014 + 2 C00159
R05985	T	UDP-N-acetyl-D-glucosamine + G00014 = UDP + G00015	G10610 + G00014 = G10619 + G00015
R05988	T	GDP-L-fucose + G00015 = GDP + G00016	G10615 + G00015 = G10620 + G00016
R05989	T	2 UDP-D-galactose + G00016 = 2 UDP + G00017	2 G10609 + G00016 = 2 G10619 + G00017
R05991	T	UDP-N-acetyl-D-glucosamine + G00020 = UDP + G00021	G10610 + G00020 = G10619 + G00021
R05994	T	GA1 + H2O = GA2 + D-Galactose	G00124 + C00001 = G00123 + C00124
R06001	T	GA2 + H2O = Lactosylceramide + N-Acetyl-D-galactosamine	G00123 + C00001 = G00092 + C01132
R06004	T	GM2 + H2O = GM3 + N-Acetyl-D-galactosamine	G00109 + C00001 = G00108 + C01132
R06010	T	GM1 + H2O = GM2 + D-Galactose	G00110 + C00001 = G00109 + C00124
R06028	T	beta-1,4-Poly-N-acetyl-D-glucosamine(n) + UDP-N-acetyl-D-glucosamine= beta-1,4-Poly-N-acetyl-D-glucosamine(n+1) + UDP	G10483(n) + G10610 = G10483(n+1) + G10619
R06033	T	UDP-D-galactose + nLc5Cer = UDP + nLc6Cer	G10609 + G00066 = G10619 + G00067
R06050	T	1,4-alpha-D-Glucan(n) + Orthophosphate = 1,4-alpha-D-Glucan(n-1) +D-Glucose 1-phosphate	G10495(n) + C00009 = G10495(n-1) + C00103
R06051	T	1,4-alpha-D-Glucan(n) + UDP-D-glucose = 1,4-alpha-D-Glucan(n+1) +UDP	G10495(n) + G10608 = G10495(n+1) + G10619
R06055	T	UDP-D-galactose + N-Acetyl-D-glucosamine = N-Acetyllactosamine +UDP	G10609 + C00140 = G00246 + G10619
R06069	T	1,4-alpha-D-Glucan + n D-Glucose = n Maltose	G10495 + n C00031 = n G00275
R06077	T	1,4-beta-D-Glucan(n+1) + H2O = 1,4-beta-D-Glucan(n) +beta-D-Glucose	G10481(n+1) + C00001 = G10481(n) + C00221
R06081	T	beta-1,4-Poly-N-acetyl-D-glucosamine(n+1) + H2O =N-Acetyl-D-glucosamine + beta-1,4-Poly-N-acetyl-D-glucosamine(n)	G10483(n+1) + C00001 = C00140 + G10483(n)
R06082	T	beta-1,4-Poly-N-acetyl-D-glucosamine(n+1) + H2O =N-Acetyl-D-glucosaminide + beta-1,4-Poly-N-acetyl-D-glucosamine(n)	G10483(n+1) + C00001 = C03518 + G10483(n)
R06084	T	Maltose + H2O = 2 alpha-D-Glucose	G00275 + C00001 = 2 C00267
R06087	T	Neohancoside D + H2O = D-Fructose + D-Glucose	G00370 + C00001 = C00095 + C00031
R06088	T	Neohancoside D + H2O = beta-D-Fructose + alpha-D-Glucose	G00370 + C00001 = C02336 + C00267
R06092	T	Cellobiose + H2O = 2 beta-D-Glucose	G00289 + C00001 = 2 C00221
R06098	T	Lactose + H2O = alpha-D-Glucose + D-Galactose	G10504 + C00001 = C00267 + C00124
R06099	T	Lactosylceramide + H2O = Glucocerebroside + D-Galactose	G00092 + C00001 = G10238 + C00124
R06103	T	Trehalose + H2O = 2 D-Glucose	G00293 + C00001 = 2 C00031
R06114	T	Lactose + H2O = D-Glucose + D-Galactose	G10504 + C00001 = C00031 + C00124
R06124	F	alpha-Amino acid + H2O + Oxygen = 2-Oxo acid + NH3 + H2O2	C05167 + C00001 + C00007 = C00161 + C00014 + C00027
R06127	T	C05868	G00005 + G10614 = G10526 + G10620
R06128	T	C02992	G10526 + G10614 = G00006 + G10620
R06131	T	alpha-Amino acid = 2-Oxo acid + NH3	C05167 = C00161 + C00014
R06132	T	alpha-Amino acid = 2,3-Ene acid + NH3	C05167 = C11823 + C00014
R06133	F	Amine + H2O + Oxygen = Aldehyde + NH3 + H2O2	C00706 + C00001 + C00007 = C00071 + C00014 + C00027
R06134	T	Amide + H2O = Carboxylate + NH3	C00241 + C00001 = C00060 + C00014
R06137	T	Cyclic amidines + H2O = Cyclic amide + NH3	C06059 + C00001 = C11824 + C00014
R06141	T	Chitobiose + H2O = 2 N-Acetyl-D-glucosamine	G10336 + C00001 = 2 C00140
R06144	T	3-Ketolactose + H2O = 3-Keto-beta-D-galactose + beta-D-Glucose	G10531 + C00001 = C05394 + C00221
R06158	T	Starch + H2O = 1,4-alpha-D-Glucan + alpha-D-Glucose	G10545 + C00001 = G10495 + C00267
R06171	T	L-Allothreonine = Glycine + Acetaldehyde	C05519 = C00037 + C00084
R06185	T	Starch + Orthophosphate = 1,4-alpha-D-Glucan + D-Glucose1-phosphate	G10545 + C00009 = G10495 + C00103
R06202	T	G10534(n+1) + H2O = D-Galactose + G10534(n)	G10534(n+1) + C00001 = C00124 + G10534(n)
R06207	T	G10532(n+1) + H2O = D-Mannose + G10532(n)	G10532(n+1) + C00001 = C00159 + G10532(n)
R06238	T	GDP-D-mannose + G00004 = GDP + G00005	G10614 + G00004 = G10620 + G00005
R06258	T	Dolichyl phosphate D-mannose + G00006 = Dolichyl phosphate +G10595	G10617 + G00006 = G10622 + G10595
R06259	T	Dolichyl phosphate D-mannose + G10595 = Dolichyl phosphate +G10596	G10617 + G10595 = G10622 + G10596
R06260	T	Dolichyl phosphate D-mannose + G10596 = Dolichyl phosphate +G10597	G10617 + G10596 = G10622 + G10597
R06261	T	Dolichyl phosphate D-mannose + G10597 = Dolichyl phosphate +G00007	G10617 + G10597 = G10622 + G00007
R06262	T	Dolichyl D-glucosyl phosphate + G00007 = Dolichyl phosphate +G10598	G10618 + G00007 = G10622 + G10598
R06263	T	Dolichyl D-glucosyl phosphate + G10598 = Dolichyl phosphate +G10599	G10618 + G10598 = G10622 + G10599
R06264	T	Dolichyl D-glucosyl phosphate + G10599 = Dolichyl phosphate +G00008	G10618 + G10599 = G10622 + G00008
R06275	T	UDP-D-glucose + N-Acylsphingosine = UDP + Glucocerebroside	G10608 + C00195 = G10619 + G10238
R06364	T	CDP-ethanolamine + 1-Alkyl-2-acylglycerol = CMP +1-Alkyl-2-acylglycerophosphoethanolamine	C00570 + C03201 = C00055 + C04475
R06366	T	Perillyl aldehyde + H2O + NAD+ = Perillic acid + NADH + H+	C02576 + C00001 + C00003 = C11924 + C00004 + C00080
R06401	T	alpha-Pinene + Reduced acceptor = Myrtenol + H2O + Acceptor	C09880 + C00030 = C11938 + C00001 + C00028
R06404	F	alpha-Pinene + Oxygen + 2 H+ + 2 e- = Pinocarveol + H2O	C09880 + C00007 + 2 C00080 + 2 C05359 = C11941 + C00001
R06411	T	cis-2-Methyl-5-isopropylhexa-2,5-dienoyl-CoA + H2O =3-Hydroxy-2,6-dimethyl-5-methylene-heptanoyl-CoA	C11946 + C00001 = C11947
R06412	T	trans-2-Methyl-5-isopropylhexa-2,5-dienoyl-CoA + H2O =3-Hydroxy-2,6-dimethyl-5-methylene-heptanoyl-CoA	C11945 + C00001 = C11947
R06513	T	dTDP-glucose = 4,6-Dideoxy-4-oxo-dTDP-D-glucose + H2O	C00842 = C11907 + C00001
R06514	T	4,6-Dideoxy-4-oxo-dTDP-D-glucose =dTDP-4-dehydro-6-deoxy-L-mannose	C11907 = C00688
R06516	T	Sphingosine 1-phosphate = Ethanolamine phosphate + Hexadecenal	C06124 = C00346 + C06123
R06518	T	Dihydroceramide + H2O = Fatty acid + Sphinganine	C12126 + C00001 = C00162 + C00836
R06519	F	Dihydroceramide + Reduced acceptor + Oxygen = N-Acylsphingosine +Acceptor + 2 H2O	C12126 + C00030 + C00007 = C00195 + C00028 + 2 C00001
R06528	T	Phytoceramide + H2O = Fatty acid + Phytosphingosine	C12145 + C00001 = C00162 + C12144
R06583	T	5-Hydroxyferulate + CoA + ATP = 5-Hydroxyferuloyl-CoA + AMP +Diphosphate	C05619 + C00010 + C00002 = C12203 + C00020 + C00013
R06590	T	Aminofructose 6-phosphate + D-Ribose 5-phosphate = Iminoerythrose4-phosphate + Sedoheptulose 7-phosphate	C12214 + C00117 = C12215 + C05382
R06722	T	H2O + G00011 = D-Mannose + G10694	C00001 + G00011 = C00159 + G10694
R06728	T	Cocaine + H2O = Ecgonine methyl ester + Benzoate	C01416 + C00001 = C12448 + C00180
R06729	T	Ecgonine methyl ester + H2O = Ecgonine + Methanol	C12448 + C00001 = C10858 + C00132
R06861	T	D-Xylulose 5-phosphate + Thiamin diphosphate =alpha,beta-Dihydroxyethyl-TPP + D-Glyceraldehyde 3-phosphate	C00231 + C00068 = C13378 + C00118
R06863	T	Sedoheptulose 7-phosphate + Thiamin diphosphate =alpha,beta-Dihydroxyethyl-TPP + D-Ribose 5-phosphate	C05382 + C00068 = C13378 + C00117
R06883	F	Bisphenol A + NADH + H+ + Oxygen =1,2-Bis(4-hydroxyphenyl)-2-propanol + NAD+ + H2O	C13624 + C00004 + C00080 + C00007 = C13629 + C00003 + C00001
R06888	F	2,2-Bis(4-hydroxyphenyl)-1-propanol + NADH + H+ + Oxygen =2,3-Bis(4-hydroxyphenyl)-1,2-propanediol + NAD+ + H2O	C13631 + C00004 + C00080 + C00007 = C13634 + C00003 + C00001
R06891	T	1-(4'-Hydroxyphenyl)ethanol + NAD+ = 4'-Hydroxyacetophenone + NADH+ H+	C13638 + C00003 = C10700 + C00004 + C00080
R06905	T	Naphthyl-2-methyl-succinyl-CoA = Naphthyl-2-methylene-succinyl-CoA+ 2 H+	C14116 = C14117 + 2 C00080
R06917	T	1-Hydroxymethylnaphthalene + NAD+ = 1-Naphthaldehyde + NADH + H+	C14089 + C00003 = C14090 + C00004 + C00080
R06927	T	(2-Naphthyl)methanol + NAD+ = 2-Naphthaldehyde + NADH + H+	C02909 + C00003 = C14099 + C00004 + C00080
R06941	T	(3S)-3-Hydroxyadipyl-CoA + NAD+ = 3-Oxoadipyl-CoA + NADH + H+	C14145 + C00003 = C02232 + C00004 + C00080
R06942	T	5-Carboxy-2-pentenoyl-CoA + H2O = (3S)-3-Hydroxyadipyl-CoA	C14144 + C00001 = C14145
R06970	T	Cyromazine + H2O = N-Cyclopropylammeline + NH3	C14147 + C00001 = C14148 + C00014
R06971	T	N-Cyclopropylammeline + H2O = N-Cyclopropylammelide + NH3	C14148 + C00001 = C14149 + C00014
R06972	T	N-Cyclopropylammelide + H2O = Cyanuric acid + Cyclopropylamine	C14149 + C00001 = C06554 + C14150
R06983	T	S-(Hydroxymethyl)glutathione + NAD+ = S-Formylglutathione + NADH +H+	C14180 + C00003 = C01031 + C00004 + C00080
R06985	T	trans-Hex-2-enoyl-CoA + NADPH + H+ = Hexanoyl-CoA + NADP+	C05271 + C00005 + C00080 = C05270 + C00006
R07000	F	Naphthalene + NADPH + Oxygen + H+ = (1R,2S)-Naphthalene 1,2-oxide+ NADP+ + H2O	C00829 + C00005 + C00007 + C00080 = C14786 + C00006 + C00001
R07001	F	Naphthalene + NADPH + Oxygen + H+ = (1S,2R)-Naphthalene 1,2-oxide+ NADP+ + H2O	C00829 + C00005 + C00007 + C00080 = C14787 + C00006 + C00001
R07002	T	(1R,2S)-Naphthalene 1,2-oxide + Glutathione =(1R)-Hydroxy-(2R)-glutathionyl-1,2-dihydronaphthalene	C14786 + C00051 = C14791
R07003	T	(1S,2R)-Naphthalene 1,2-oxide + Glutathione =(1R)-Glutathionyl-(2R)-hydroxy-1,2-dihydronaphthalene	C14787 + C00051 = C14793
R07004	T	(1S,2R)-Naphthalene 1,2-oxide + Glutathione =(1S)-Hydroxy-(2S)-glutathionyl-1,2-dihydronaphthalene	C14787 + C00051 = C14792
R07013	T	(1R,2S)-Naphthalene 1,2-oxide + H2O =1,2-Dihydronaphthalene-1,2-diol	C14786 + C00001 = C06205
R07014	T	(1S,2R)-Naphthalene 1,2-oxide + H2O =1,2-Dihydronaphthalene-1,2-diol	C14787 + C00001 = C06205
R07016	F	1,2-Dihydronaphthalene-1,2-diol + NADPH + Oxygen + H+ =1,2-Dihydroxy-3,4-epoxy-1,2,3,4-tetrahydronaphthalene + NADP+ + H2O	C06205 + C00005 + C00007 + C00080 = C14784 + C00006 + C00001
R07020	F	beta-Naphthol + NADPH + Oxygen + H+ = Naphthalene-1,2-diol + NADP++ H2O	C11713 + C00005 + C00007 + C00080 = C03012 + C00006 + C00001
R07021	F	1-Nitronaphthalene + NADPH + Oxygen + H+ =1-Nitronaphthalene-7,8-oxide + NADP+ + H2O	C14040 + C00005 + C00007 + C00080 = C14802 + C00006 + C00001
R07022	F	1-Nitronaphthalene + NADPH + Oxygen + H+ =1-Nitronaphthalene-5,6-oxide + NADP+ + H2O	C14040 + C00005 + C00007 + C00080 = C14800 + C00006 + C00001
R07023	T	1-Nitronaphthalene-7,8-oxide + Glutathione =1-Nitro-7-hydroxy-8-glutathionyl-7,8-dihydronaphthalene	C14802 + C00051 = C14803
R07024	T	1-Nitronaphthalene-7,8-oxide + Glutathione =1-Nitro-7-glutathionyl-8-hydroxy-7,8-dihydronaphthalene	C14802 + C00051 = C14804
R07025	T	1-Nitronaphthalene-5,6-oxide + Glutathione =1-Nitro-5-hydroxy-6-glutathionyl-5,6-dihydronaphthalene	C14800 + C00051 = C14805
R07026	T	1-Nitronaphthalene-5,6-oxide + Glutathione =1-Nitro-5-glutathionyl-6-hydroxy-5,6-dihydronaphthalene	C14800 + C00051 = C14806
R07027	T	1-Nitronaphthalene-5,6-oxide + H2O =1-Nitro-5,6-dihydroxy-dihydronaphthalene	C14800 + C00001 = C14801
R07034	T	2 Glutathione + 5(S)-HPETE = Glutathione disulfide + 5(S)-HETE +H2O	2 C00051 + C05356 = C00127 + C04805 + C00001
R07035	T	2 Glutathione + 15(S)-HPETE = Glutathione disulfide +(15S)-15-Hydroxy-5,8,11-cis-13-trans-eicosatetraenoate + H2O	2 C00051 + C05966 = C00127 + C04742 + C00001
R07042	T	15(S)-HPETE = 15H-11,12-EETA	C05966 = C14781
R07043	T	15(S)-HPETE = 11H-14,15-EETA	C05966 = C14813
R07044	T	15H-11,12-EETA + H2O = 11,12,15-THETA	C14781 + C00001 = C14782
R07045	T	11H-14,15-EETA + H2O = 11,14,15-THETA	C14813 + C00001 = C14814
R07046	F	(5Z,8Z,11Z,14Z)-Icosatetraenoic acid + Oxygen + NADPH + H+ =19(S)-HETE + NADP+ + H2O	C00219 + C00007 + C00005 + C00080 = C14749 + C00006 + C00001
R07048	F	(5Z,8Z,11Z,14Z)-Icosatetraenoic acid + Oxygen + NADPH + H+ =14,15-EET + NADP+ + H2O	C00219 + C00007 + C00005 + C00080 = C14771 + C00006 + C00001
R07050	F	(5Z,8Z,11Z,14Z)-Icosatetraenoic acid + Oxygen + NADPH + H+ =11,12-EET + NADP+ + H2O	C00219 + C00007 + C00005 + C00080 = C14770 + C00006 + C00001
R07051	F	(5Z,8Z,11Z,14Z)-Icosatetraenoic acid + Oxygen + NADPH + H+ =8,9-EET + NADP+ + H2O	C00219 + C00007 + C00005 + C00080 = C14769 + C00006 + C00001
R07052	F	(5Z,8Z,11Z,14Z)-Icosatetraenoic acid + Oxygen + NADPH + H+ =5,6-EET + NADP+ + H2O	C00219 + C00007 + C00005 + C00080 = C14768 + C00006 + C00001
R07054	F	(5Z,8Z,11Z,14Z)-Icosatetraenoic acid + Oxygen + NADPH + H+ =16(R)-HETE + NADP+ + H2O	C00219 + C00007 + C00005 + C00080 = C14778 + C00006 + C00001
R07055	F	Linoleate + Oxygen + NADPH + H+ = 9(10)-EpOME + NADP+ + H2O	C01595 + C00007 + C00005 + C00080 = C14825 + C00006 + C00001
R07056	F	Linoleate + Oxygen + NADPH + H+ = 12(13)-EpOME + NADP+ + H2O	C01595 + C00007 + C00005 + C00080 = C14826 + C00006 + C00001
R07058	T	13(S)-HODE + NAD+ = 13-OxoODE + NADH + H+	C14762 + C00003 = C14765 + C00004 + C00080
R07059	T	GDP-4-dehydro-6-deoxy-D-mannose = GDP-4-keto-6-L-deoxygalactose	C01222 = C14830
R07060	T	GDP-4-keto-6-L-deoxygalactose + NADPH + H+ = GDP-L-fucose + NADP+	C14830 + C00005 + C00080 = C00325 + C00006
R07064	T	Phosphatidylcholine + H2O = 1-Acyl-sn-glycero-3-phosphocholine +Linoleate	C00157 + C00001 = C04230 + C01595
R07066	F	Bromobenzene + NADPH + Oxygen + H+ = Bromobenzene-3,4-oxide +NADP+ + H2O	C11036 + C00005 + C00007 + C00080 = C14839 + C00006 + C00001
R07068	F	Bromobenzene + NADPH + Oxygen + H+ = Bromobenzene-2,3-oxide +NADP+ + H2O	C11036 + C00005 + C00007 + C00080 = C14840 + C00006 + C00001
R07069	T	Bromobenzene-3,4-oxide + Glutathione =3,4-Dihydro-3-hydroxy-4-S-glutathionyl bromobenzene	C14839 + C00051 = C14847
R07070	T	Bromobenzene-2,3-oxide + Glutathione =2,3-Dihydro-2-S-glutathionyl-3-hydroxy bromobenzene	C14840 + C00051 = C14848
R07071	T	Bromobenzene-3,4-oxide + H2O = Bromobenzene-3,4-dihydrodiol	C14839 + C00001 = C14844
R07072	T	Bromobenzene-2,3-oxide + H2O = Bromobenzene-2,3-dihydrodiol	C14840 + C00001 = C14842
R07075	F	4-Bromophenol + NADPH + Oxygen + H+ = 4-Bromophenol-2,3-epoxide +NADP+ + H2O	C14453 + C00005 + C00007 + C00080 = C14845 + C00006 + C00001
R07079	F	Benzpyrene + NADPH + Oxygen + H+ = Benzo[a]pyrene-9,10-oxide +NADP+ + H2O	C07535 + C00005 + C00007 + C00080 = C14849 + C00006 + C00001
R07080	F	Benzpyrene + NADPH + Oxygen + H+ = Benzo[a]pyrene-7,8-oxide +NADP+ + H2O	C07535 + C00005 + C00007 + C00080 = C14850 + C00006 + C00001
R07081	F	Benzpyrene + NADPH + Oxygen + H+ = Benzo[a]pyrene-4,5-oxide +NADP+ + H2O	C07535 + C00005 + C00007 + C00080 = C14851 + C00006 + C00001
R07082	T	Benzo[a]pyrene-7,8-oxide + H2O = Benzo[a]pyrene-7,8-diol	C14850 + C00001 = C14852
R07083	T	Benzo[a]pyrene-4,5-oxide + Glutathione =4,5-Dihydro-4-hydroxy-5-S-glutathionyl-benzo[a]pyrene	C14851 + C00051 = C14855
R07084	T	Benzo[a]pyrene-7,8-diol + Glutathione =7,8-Dihydro-7-hydroxy-8-S-glutathionyl-benzo[a]pyrene + H2O	C14852 + C00051 = C14856 + C00001
R07085	F	Benzo[a]pyrene-7,8-diol + NADPH + Oxygen + H+ =Benzo[a]pyrene-7,8-dihydrodiol-9,10-oxide + NADP+ + H2O	C14852 + C00005 + C00007 + C00080 = C14853 + C00006 + C00001
R07087	F	9-Hydroxybenzo[a]pyrene + NADPH + Oxygen + H+ =9-Hydroxybenzo[a]pyrene-4,5-oxide + NADP+ + H2O	C14556 + C00005 + C00007 + C00080 = C14854 + C00006 + C00001
R07088	F	1,1-Dichloroethylene + NADPH + Oxygen + H+ =2,2-Dichloroacetaldehyde + NADP+ + H2O	C14039 + C00005 + C00007 + C00080 = C14858 + C00006 + C00001
R07089	F	1,1-Dichloroethylene + NADPH + Oxygen + H+ = 1,1-Dichloroethyleneepoxide + NADP+ + H2O	C14039 + C00005 + C00007 + C00080 = C14857 + C00006 + C00001
R07090	F	1,1-Dichloroethylene + NADPH + Oxygen + H+ = Chloroacetyl chloride+ NADP+ + H2O	C14039 + C00005 + C00007 + C00080 = C14859 + C00006 + C00001
R07091	T	2,2-Dichloroacetaldehyde + Glutathione =S-(2,2-Dichloro-1-hydroxy)ethyl glutathione	C14858 + C00051 = C14861
R07092	T	1,1-Dichloroethylene epoxide + Glutathione =2-(S-Glutathionyl)acetyl chloride + Hydrochloric acid	C14857 + C00051 = C14865 + C01327
R07093	T	Chloroacetyl chloride + Glutathione =S-(2-Chloroacetyl)glutathione + Hydrochloric acid	C14859 + C00051 = C14864 + C01327
R07094	T	2-(S-Glutathionyl)acetyl chloride + Glutathione =2-(S-Glutathionyl)acetyl glutathione + Hydrochloric acid	C14865 + C00051 = C14863 + C01327
R07098	F	Trichloroethene + NADPH + Oxygen + H+ = TCE epoxide + NADP+ + H2O	C06790 + C00005 + C00007 + C00080 = C11148 + C00006 + C00001
R07099	F	Trichloroethene + NADPH + Oxygen + H+ = Chloral + NADP+ + H2O	C06790 + C00005 + C00007 + C00080 = C14866 + C00006 + C00001
R07100	T	Trichloroethene + Glutathione = S-(1,2-Dichlorovinyl)glutathione +Hydrochloric acid	C06790 + C00051 = C14868 + C01327
R07104	T	Chloral hydrate + NAD+ = Trichloroacetate + NADH + H+	C06899 + C00003 = C11150 + C00004 + C00080
R07105	T	Chloral hydrate + NADH + H+ = Trichloroethanol + NAD+ + H2O	C06899 + C00004 + C00080 = C07490 + C00003 + C00001
R07106	T	Trichloroethanol + UDP-glucuronate = Trichloroethanol glucuronide+ UDP	C07490 + C00167 = C14869 + C00015
R07107	F	Trichloroethanol + NADPH + Oxygen + H+ = Trichloroacetate + NADP++ H2O	C07490 + C00005 + C00007 + C00080 = C11150 + C00006 + C00001
R07112	F	1,2-Dibromoethane + NADPH + Oxygen + H+ = 2-Bromoacetaldehyde +NADP+ + H2O + Hydrobromic acid	C11088 + C00005 + C00007 + C00080 = C14870 + C00006 + C00001 +C13645
R07113	T	1,2-Dibromoethane + Glutathione = Glutathione episulfonium ion + 2Hydrobromic acid	C11088 + C00051 = C14874 + 2 C13645
R07116	T	2-Bromoacetaldehyde + Glutathione = S-(Formylmethyl)glutathione +Hydrobromic acid	C14870 + C00051 = C14871 + C13645
R07140	T	S-(Hydroxymethyl)glutathione + NADP+ = S-Formylglutathione + NADPH+ H+	C14180 + C00006 = C01031 + C00005 + C00080
R07145	T	L-Iditol + NAD+ = L-Sorbose + NADH + H+	C01507 + C00003 = C00247 + C00004 + C00080
R07162	T	Acyl-CoA + NADP+ = trans-2,3-Dehydroacyl-CoA + NADPH + H+	C00040 + C00006 = C00658 + C00005 + C00080
R07168	T	5-Methyltetrahydrofolate + NAD+ = 5,10-Methylenetetrahydrofolate +NADH + H+	C00440 + C00003 = C00143 + C00004 + C00080
R07171	F	NADH + H+ + Oxygen = NAD+ + H2O2	C00004 + C00080 + C00007 = C00003 + C00027
R07172	F	NADPH + H+ + Oxygen = NADP+ + H2O2	C00005 + C00080 + C00007 = C00006 + C00027
R07180	T	ROOH + 2 Thiol-containing reductant = Alcohol + H2O + Oxidizedthiol-containing reductant	C15498 + 2 C16736 = C00069 + C00001 + C15496
R07211	F	L-Phenylalanine + Tetrahydrobiopterin + Oxygen = L-Tyrosine +4a-Hydroxytetrahydrobiopterin	C00079 + C00272 + C00007 = C00082 + C15522
R07258	T	UDP-N-acetyl-D-glucosamine + 6-(alpha-D-Mannosyl)-beta-D-mannosyl-R= UDP +6-(2-[N-Acetyl-beta-D-glucosaminyl]-alpha-D-mannosyl)-beta-D-mannosyl-R	C00043 + C15543 = C00015 + C04944
R07268	T	ATP + Cobinamide = Triphosphate + Adenosyl cobinamide	C00002 + C05774 = C00536 + C06508
R07273	T	all-trans-Nonaprenyl diphosphate + 4-Hydroxybenzoate = Diphosphate+ 3-Nonaprenyl-4-hydroxybenzoate	C04145 + C00156 = C00013 + C03885
R07282	T	RNA + Orthophosphate = RNA + NDP	C00046 + C00009 = C00046 + C00454
R07283	T	CTP + tRNA = Diphosphate + tRNA	C00063 + C00066 = C00013 + C00066
R07284	T	ATP + tRNA = Diphosphate + tRNA	C00002 + C00066 = C00013 + C00066
R07291	T	1-Acyl-sn-glycero-3-phosphocholine + H2O =sn-glycero-3-Phosphocholine + Carboxylate	C04230 + C00001 = C00670 + C00060
R07296	T	Choloyl-CoA + H2O =3alpha,7alpha,12alpha-Trihydroxy-5beta-cholanate + CoA	C01794 + C00001 = C00695 + C00010
R07297	T	5'-Ribonucleotide + H2O = Ribonucleoside + Orthophosphate	C02520 + C00001 = C00911 + C00009
R07314	T	(3S)-3-Hydroxyacyl-CoA = trans-3-Enoyl-CoA + H2O	C00640 = C05067 + C00001
R07324	T	D-Glucose 6-phosphate = 1D-myo-Inositol 3-phosphate	C00092 = C04006
R07326	T	Alcohol + NAD+ = Aldehyde + NADH + H+	C00069 + C00003 = C00071 + C00004 + C00080
R07327	T	Alcohol + NAD+ = Ketone + NADH + H+	C00069 + C00003 = C01450 + C00004 + C00080
R07334	T	beta-D-Glucuronosyl-(1->4)-N-acetyl-alpha-D-glucosaminylproteoglycan+ UDP-N-acetyl-D-glucosamine = UDP +N-Acetyl-alpha-D-glucosaminyl-(1->4)-beta-D-glucuronosyl-(1->4)-N-acetyl-alpha-D-glucosaminylproteoglycan	C15573 + C00043 = C00015 + C15574
R07335	T	UDP-glucuronate +N-Acetyl-alpha-D-glucosaminyl-(1->4)-beta-D-glucuronosylproteoglycan= UDP +beta-D-Glucuronosyl-(1->4)-N-acetyl-alpha-D-glucosaminyl-(1->4)-beta-D-glucuronosylproteoglycan	C00167 + C15575 = C00015 + C15576
R07336	T	UDP-glucuronate +N-Acetyl-beta-D-galactosaminyl-(1->4)-beta-D-glucuronosylproteoglycan = UDP +beta-D-Glucuronosyl-(1->3)-N-acetyl-beta-D-galactosaminyl-(1->4)-beta-D-glucuronosylproteoglycan	C00167 + C15577 = C00015 + C15578
R07343	T	myo-Inositol phosphate + H2O = myo-Inositol + Orthophosphate	C15585 + C00001 = C00137 + C00009
R07354	T	Tetrahydropteridine + NAD+ = Dihydropteridine + NADH + H+	C05650 + C00003 = C05649 + C00004 + C00080
R07355	T	Tetrahydropteridine + NADP+ = Dihydropteridine + NADPH + H+	C05650 + C00006 = C05649 + C00005 + C00080
R07363	F	1,2-Dihydroxy-5-(methylthio)pent-1-en-3-one + Oxygen =3-(Methylthio)propionic acid + Formate + CO	C15606 + C00007 = C08276 + C00058 + C00237
R07364	F	1,2-Dihydroxy-5-(methylthio)pent-1-en-3-one + Oxygen =4-Methylthio-2-oxobutanoic acid + Formate	C15606 + C00007 = C01180 + C00058
R07377	T	Phosphatidylcholine + L-Serine = Phosphatidylserine + Choline	C00157 + C00065 = C02737 + C00114
R07379	T	O-1-Alk-1-enyl-2-acyl-sn-glycero-3-phosphoethanolamine + H2O =1-(1-Alkenyl)-sn-glycero-3-phosphoethanolamine + Carboxylate	C04756 + C00001 = C04635 + C00060
R07380	T	1-(1-Alkenyl)-sn-glycero-3-phosphoethanolamine + H2O =1-(1-Alkenyl)-sn-glycerol + Ethanolamine phosphate	C04635 + C00001 = C15645 + C00346
R07384	T	O-1-Alk-1-enyl-2-acyl-sn-glycero-3-phosphoethanolamine + CMP =1-Alkenyl-2-acylglycerol + CDP-ethanolamine	C04756 + C00055 = C03454 + C00570
R07385	T	O-1-Alk-1-enyl-2-acyl-sn-glycero-3-phosphoethanolamine + H2O =2-Acyl-1-(1-alkenyl)-sn-glycero-3-phosphate + Ethanolamine	C04756 + C00001 = C15647 + C00189
R07387	T	1-Radyl-2-acyl-sn-glycero-3-phosphocholine + H2O =1-Organyl-2-lyso-sn-glycero-3-phosphocholine + Carboxylate	C05212 + C00001 = C04317 + C00060
R07390	T	2 Phosphatidylglycerol = Cardiolipin + Glycerol	2 C00344 = C05980 + C00116
R07392	T	S-Methyl-5-thio-D-ribulose 1-phosphate =2,3-Diketo-5-methylthiopentyl-1-phosphate + H2O	C04582 = C15650 + C00001
R07393	T	2,3-Diketo-5-methylthiopentyl-1-phosphate =2-Hydroxy-3-keto-5-methylthiopentenyl-1-phosphate	C15650 = C15651
R07394	T	2-Hydroxy-3-keto-5-methylthiopentenyl-1-phosphate + H2O =1,2-Dihydroxy-5-(methylthio)pent-1-en-3-one + Orthophosphate	C15651 + C00001 = C15606 + C00009
R07395	T	2,3-Diketo-5-methylthiopentyl-1-phosphate + H2O =1,2-Dihydroxy-5-(methylthio)pent-1-en-3-one + Orthophosphate	C15650 + C00001 = C15606 + C00009
R07396	T	4-Methylthio-2-oxobutanoic acid + L-Glutamate = L-Methionine +2-Oxoglutarate	C01180 + C00025 = C00073 + C00026
R07397	T	UDP-N-acetyl-D-glucosamine +3-beta-D-Glucuronosyl-3-beta-D-galactosyl-4-beta-D-galactosyl-O-beta-D-xylosylprotein = UDP +alpha-N-Acetyl-D-glucosaminyl-(1->4)-beta-D-glucuronosyl-(1->3)-beta-D-galactosyl-(1->3)-beta-D-galactosyl-(1->4)-beta-D-xylosylproteoglycan	C00043 + C04903 = C00015 + C15656
R07400	F	Cephalosporin C + H2O + Oxygen =(7R)-7-(5-Carboxy-5-oxopentanoyl)aminocephalosporinate + NH3 + H2O2	C00916 + C00001 + C00007 = C04712 + C00014 + C00027
R07411	T	Heme = Heme O	C00032 = C15672
R07412	T	Heme O = Heme A	C15672 = C15670
R07443	T	5-Hydroxyconiferyl alcohol = 5-Hydroxy-guaiacyl lignin	C12205 = C15807
R07456	T	D-Glyceraldehyde 3-phosphate + D-Ribulose 5-phosphate + L-Glutamine= Pyridoxal phosphate + L-Glutamate	C00118 + C00199 + C00064 = C00018 + C00025
R07460	T	[Enzyme]-cysteine + L-Cysteine = [Enzyme]-S-sulfanylcysteine +L-Alanine	C15811 + C00097 = C15812 + C00041
R07477	T	Spermidine + NAD+ = Dehydrospermidine + NADH + H+	C00315 + C00003 = C15853 + C00004 + C00080
R07478	T	N-(4-Aminobutylidene)-[eIF5A-precursor]-lysine + NADH + H+ =[eIF5A-precursor]-deoxyhypusine + NAD+	C15854 + C00004 + C00080 = C07282 + C00003
R07479	T	Dehydrospermidine + [eIF5A-precursor]-lysine =N-(4-Aminobutylidene)-[eIF5A-precursor]-lysine + 1,3-Diaminopropane	C15853 + C07281 = C15854 + C00986
R07480	T	N-(4-Aminobutylidene)-[eIF5A-precursor]-lysine +[eIF5A-precursor]-lysine =N-(4-Aminobutylidene)-[eIF5A-precursor]-lysine +[eIF5A-precursor]-lysine	C15854 + C07281 = C15854 + C07281
R07509	F	14-Demethyllanosterol + 3 NADPH + 3 H+ + 3 Oxygen =4alpha-Methylzymosterol-4-carboxylate + 3 NADP+ + 4 H2O	C05108 + 3 C00005 + 3 C00080 + 3 C00007 = C15808 + 3 C00006 + 4 C00001
R07599	F	3-Methyl-2-oxobutanoic acid + Thiamin diphosphate =2-Methyl-1-hydroxypropyl-ThPP + CO2	C00141 + C00068 = C15976 + C00011
R07600	T	2-Methyl-1-hydroxypropyl-ThPP + Enzyme N6-(lipoyl)lysine =[Dihydrolipoyllysine-residue (2-methylpropanoyl)transferase]S-(2-methylpropanoyl)dihydrolipoyllysine + Thiamin diphosphate	C15976 + C15972 = C15977 + C00068
R07601	F	4-Methyl-2-oxopentanoate + Thiamin diphosphate =3-Methyl-1-hydroxybutyl-ThPP + CO2	C00233 + C00068 = C15974 + C00011
R07602	T	3-Methyl-1-hydroxybutyl-ThPP + Enzyme N6-(lipoyl)lysine =[Dihydrolipoyllysine-residue (2-methylpropanoyl)transferase]S-(3-methylbutanoyl)dihydrolipoyllysine + Thiamin diphosphate	C15974 + C15972 = C15975 + C00068
R07603	F	(S)-3-Methyl-2-oxopentanoic acid + Thiamin diphosphate =2-Methyl-1-hydroxybutyl-ThPP + CO2	C00671 + C00068 = C15978 + C00011
R07604	T	2-Methyl-1-hydroxybutyl-ThPP + Enzyme N6-(lipoyl)lysine =[Dihydrolipoyllysine-residue (2-methylpropanoyl)transferase]S-(2-methylbutanoyl)dihydrolipoyllysine + Thiamin diphosphate	C15978 + C15972 = C15979 + C00068
R07606	T	L-Methionine + Thioredoxin disulfide + H2O = L-Methionine(S)-S-oxide + Thioredoxin	C00073 + C00343 + C00001 = C15999 + C00342
R07618	T	Enzyme N6-(dihydrolipoyl)lysine + NAD+ = Enzyme N6-(lipoyl)lysine+ NADH + H+	C15973 + C00003 = C15972 + C00004 + C00080
R07619	T	UDP-N-acetyl-D-glucosamine + G13027 = UDP + G13026	G10610 + G13027 = G10619 + G13026
R07622	T	UDP-N-acetyl-D-glucosamine + G00015 = UDP + G10818	G10610 + G00015 = G10619 + G10818
R07627	T	cis-Stilbene oxide + H2O = (+)-(1R,2R)-1,2-Diphenylethane-1,2-diol	C16014 + C00001 = C16015
R07641	T	2 ATP + HCO3- + NH3 = 2 ADP + Orthophosphate + Carbamoyl phosphate	2 C00002 + C00288 + C00014 = 2 C00008 + C00009 + C00169
R07687	F	Anthracene + Oxygen + 2 H+ + 2 e- = Anthracene-9,10-dihydrodiol	C14315 + C00007 + 2 C00080 + 2 C05359 = C16205
R07697	F	Phenylboronic acid + Oxygen = Phenol + H2O	C16200 + C00007 = C00146 + C00001
R07700	F	Aniline + Oxygen = Catechol + NH3	C00292 + C00007 = C00090 + C00014
R07706	F	Nitrobenzene + Oxygen = Catechol + Nitrite	C06813 + C00007 = C00090 + C00088
R07760	T	3-Hydroxyoctadecanoyl-CoA = (2E)-Octadecenoyl-CoA + H2O	C16217 = C16218 + C00001
R07761	T	(2E)-Octadecenoyl-CoA + NADPH + H+ = Stearoyl-CoA + NADP+	C16218 + C00005 + C00080 = C00412 + C00006
R07767	T	Protein N6-(octanoyl)lysine + 2 Sulfur + 2 S-Adenosyl-L-methionine= Protein N6-(lipoyl)lysine + 2 L-Methionine + 2 5'-Deoxyadenosine	C16236 + 2 C00087 + 2 C00019 = C16237 + 2 C00073 + 2 C05198
R07768	T	Octanoyl-[acp] + 2 Sulfur + 2 S-Adenosyl-L-methionine =Lipoyl-[acp] + 2 L-Methionine + 2 5'-Deoxyadenosine	C05752 + 2 C00087 + 2 C00019 = C16239 + 2 C00073 + 2 C05198
R07771	T	Lipoyl-AMP + Apoprotein = Protein N6-(lipoyl)lysine + AMP	C16238 + C16240 = C16237 + C00020
R07807	T	G13032 + H2O = G06780 + D-Galactose	G13032 + C00001 = G06780 + C00124
R07809	T	G13033 + H2O = G08421 + N-Acetyl-D-galactosamine	G13033 + C00001 = G08421 + C01132
R07810	T	G06780 + H2O = G08421 + N-Acetyl-D-galactosamine	G06780 + C00001 = G08421 + C01132
R07816	T	G13038 + H2O = G13039 + N-Acetyl-D-glucosamine	G13038 + C00001 = G13039 + C00140
R07818	T	G13040 + H2O = G09660 + D-Glucuronate	G13040 + C00001 = G09660 + C00191
R07855	T	Phenylacetonitrile + 2 H2O = Phenylacetic acid + NH3	C16074 + 2 C00001 = C07086 + C00014
R07859	T	Phosphatidylcholine + H2O = 1-Acyl-sn-glycero-3-phosphocholine +(9Z,12Z,15Z)-Octadecatrienoic acid	C00157 + C00001 = C04230 + C06427
R07888	T	OPC8-CoA + FAD = trans-2-Enoyl-OPC8-CoA + FADH2	C16327 + C00016 = C16328 + C01352
R07889	T	3-Hydroxy-OPC8-CoA = trans-2-Enoyl-OPC8-CoA + H2O	C16329 = C16328 + C00001
R07890	T	3-Hydroxy-OPC8-CoA + NAD+ = 3-Oxo-OPC8-CoA + NADH + H+	C16329 + C00003 = C16330 + C00004 + C00080
R07891	T	OPC6-CoA + Acetyl-CoA = CoA + 3-Oxo-OPC8-CoA	C16331 + C00024 = C00010 + C16330
R07892	T	OPC6-CoA + FAD = trans-2-Enoyl-OPC6-CoA + FADH2	C16331 + C00016 = C16332 + C01352
R07893	T	3-Hydroxy-OPC6-CoA = trans-2-Enoyl-OPC6-CoA + H2O	C16333 = C16332 + C00001
R07894	T	3-Hydroxy-OPC6-CoA + NAD+ = 3-Oxo-OPC6-CoA + NADH + H+	C16333 + C00003 = C16334 + C00004 + C00080
R07895	T	OPC4-CoA + Acetyl-CoA = CoA + 3-Oxo-OPC6-CoA	C16335 + C00024 = C00010 + C16334
R07896	T	OPC4-CoA + FAD = trans-2-Enoyl-OPC4-CoA + FADH2	C16335 + C00016 = C16336 + C01352
R07897	T	3-Hydroxy-OPC4-CoA = trans-2-Enoyl-OPC4-CoA + H2O	C16337 = C16336 + C00001
R07898	T	3-Hydroxy-OPC4-CoA + NAD+ = 3-Oxo-OPC4-CoA + NADH + H+	C16337 + C00003 = C16338 + C00004 + C00080
R07899	T	(+)-7-Isojasmonic acid CoA + Acetyl-CoA = CoA + 3-Oxo-OPC4-CoA	C16339 + C00024 = C00010 + C16338
R07934	T	(6Z,9Z,12Z,15Z,18Z,21Z)-Tetracosahexaenoyl-CoA + FAD =(2E,6Z,9Z,12Z,15Z,18Z,21Z)-Tetracosahepta-2,6,9,12,15,18,21-enoyl-CoA + FADH2	C16168 + C00016 = C16374 + C01352
R07935	T	(6Z,9Z,12Z,15Z,18Z,21Z)-3-Hydroxytetracosahexa-6,9,12,15,18,21-enoyl-CoA =(2E,6Z,9Z,12Z,15Z,18Z,21Z)-Tetracosahepta-2,6,9,12,15,18,21-enoyl-CoA + H2O	C16375 = C16374 + C00001
R07936	T	(6Z,9Z,12Z,15Z,18Z,21Z)-3-Hydroxytetracosahexa-6,9,12,15,18,21-enoyl-CoA + NAD+ =(6Z,9Z,12Z,15Z,18Z,21Z)-3-Oxotetracosahexa-6,9,12,15,18,21-enoyl-CoA+ NADH + H+	C16375 + C00003 = C16376 + C00004 + C00080
R07937	T	(4Z,7Z,10Z,13Z,16Z,19Z)-Docosahexaenoyl-CoA + Acetyl-CoA = CoA +(6Z,9Z,12Z,15Z,18Z,21Z)-3-Oxotetracosahexa-6,9,12,15,18,21-enoyl-CoA	C16169 + C00024 = C00010 + C16376
R07939	F	Caffeine + NADPH + Oxygen + H+ = 1,7-Dimethylxanthine + NADP+ +Formaldehyde + H2O	C07481 + C00005 + C00007 + C00080 = C13747 + C00006 + C00067 +C00001
R07942	F	1-Methylxanthine + H2O + Oxygen = 1-Methyluric acid + H2O2	C16358 + C00001 + C00007 = C16359 + C00027
R07943	T	1,7-Dimethylxanthine = 1-Methylxanthine	C13747 = C16358
R07945	T	1,7-Dimethylxanthine = 1,7-Dimethyluric acid	C13747 = C16356
R07950	T	(6Z,9Z,12Z,15Z,18Z)-Tetracosapentaenoyl-CoA + FAD =(2E,6Z,9Z,12Z,15Z,18Z)-Tetracosahexa-2,6,9,12,15,18-enoyl-CoA +FADH2	C16172 + C00016 = C16387 + C01352
R07951	T	(6Z,9Z,12Z,15Z,18Z)-3-Hydroxytetracosapenta-6,9,12,15,18-enoyl-CoA= (2E,6Z,9Z,12Z,15Z,18Z)-Tetracosahexa-2,6,9,12,15,18-enoyl-CoA +H2O	C16388 = C16387 + C00001
R07952	T	(6Z,9Z,12Z,15Z,18Z)-3-Hydroxytetracosapenta-6,9,12,15,18-enoyl-CoA +NAD+ =(6Z,9Z,12Z,15Z,18Z)-3-Oxotetracosapenta-6,9,12,15,18-enoyl-CoA +NADH + H+	C16388 + C00003 = C16389 + C00004 + C00080
R07953	T	(4Z,7Z,10Z,13Z,16Z)-Docosapentaenoyl-CoA + Acetyl-CoA = CoA +(6Z,9Z,12Z,15Z,18Z)-3-Oxotetracosapenta-6,9,12,15,18-enoyl-CoA	C16173 + C00024 = C00010 + C16389
R07977	F	1,7-Dimethylxanthine + Oxygen + H2O = 1,7-Dimethyluric acid + H2O2	C13747 + C00007 + C00001 = C16356 + C00027
R07978	F	Theobromine + H2O + Oxygen = 3,7-Dimethyluric acid + H2O2	C07480 + C00001 + C00007 = C16360 + C00027
R07979	F	7-Methylxanthine + Oxygen + H2O = 7-Methyluric acid + H2O2	C16353 + C00007 + C00001 = C16355 + C00027
R08090	T	3-Hydroxy-3-(4-methylpent-3-en-1-yl)glutaryl-CoA =7-Methyl-3-oxo-6-octenoyl-CoA + Acetate	C04675 = C16466 + C00033
R08091	T	7-Methyl-3-oxo-6-octenoyl-CoA + CoA = 5-Methylhex-4-enoyl-CoA +Acetyl-CoA	C16466 + C00010 = C16470 + C00024
R08092	T	5-Methylhex-4-enoyl-CoA + FAD = (2E)-5-Methylhexa-2,4-dienoyl-CoA+ FADH2	C16470 + C00016 = C16468 + C01352
R08093	T	(2E)-5-Methylhexa-2,4-dienoyl-CoA + H2O =3-Hydroxy-5-methylhex-4-enoyl-CoA	C16468 + C00001 = C16469
R08094	T	3-Hydroxy-5-methylhex-4-enoyl-CoA + NAD+ =5-Methyl-3-oxo-4-hexenoyl-CoA + NADH + H+	C16469 + C00003 = C16471 + C00004 + C00080
R08095	T	5-Methyl-3-oxo-4-hexenoyl-CoA + CoA = 3-Methylcrotonyl-CoA +Acetyl-CoA	C16471 + C00010 = C03069 + C00024
R08127	T	Luteolin7-O-[beta-D-glucuronosyl-(1->2)-beta-D-glucuronide]-4'-O-beta-D-glucuronide + H2O = Luteolin7-O-[beta-D-glucuronosyl-(1->2)-beta-D-glucuronide] + D-Glucuronate	C04900 + C00001 = C12632 + C00191
R08159	T	Tetradecanoyl-[acp] + H2O = Acyl-carrier protein + Tetradecanoicacid	C05761 + C00001 = C00229 + C06424
R08193	T	N-Acetyl-D-glucosamine 6-phosphate = N-Acetyl-alpha-D-glucosamine1-phosphate	C00357 = C04501
R08198	T	2-Hydroxyglutarate + NAD+ = 2-Oxoglutarate + NADH + H+	C02630 + C00003 = C00026 + C00004 + C00080
R08218	T	ATP + L-Serine + tRNA(Sec) = AMP + Diphosphate + L-Seryl-tRNA(Sec)	C00002 + C00065 + C16636 = C00020 + C00013 + C06481
R08220	F	Capecitabine + H2O = 5'-Deoxy-5-fluorocytidine + 1-Pentanol + CO2	C12650 + C00001 = C16635 + C16834 + C00011
R08221	T	5'-Deoxy-5-fluorocytidine + H2O = 5'-Deoxy-5-fluorouridine + NH3	C16635 + C00001 = C12739 + C00014
R08224	T	O-Phosphoseryl-tRNA(Sec) + Selenophosphate =L-Selenocysteinyl-tRNA(Sec) + Diphosphate	C16638 + C05172 = C06482 + C00013
R08225	F	Tegafur + Reduced flavoprotein + Oxygen = 5-FU + Succinic aldehyde+ Oxidized flavoprotein + H2O	C12673 + C03024 + C00007 = C07649 + C16835 + C03161 + C00001
R08226	T	5-FU + NADPH + H+ = 5,6-Dihydro-5-fluorouracil + NADP+	C07649 + C00005 + C00080 = C16630 + C00006							C15975	[Dihydrolipoyllysine-residue (2-methylpropanoyl)transferase]
R08227	T	5,6-Dihydro-5-fluorouracil + H2O =alpha-Fluoro-beta-ureidopropionic acid	C16630 + C00001 = C16631							C06157	[Dihydrolipoyllysine-residue succinyltransferase]
R08228	F	alpha-Fluoro-beta-ureidopropionic acid + H2O =alpha-Fluoro-beta-alanine + CO2 + NH3	C16631 + C00001 = C16632 + C00011 + C00014								[Dihydrolipoyllysine-residue succinyltransferase]
R08229	T	5-FU + alpha-D-Ribose 1-phosphate = 5-Fluorouridine +Orthophosphate	C07649 + C00620 = C16633 + C00009							C15977	[Dihydrolipoyllysine-residue (2-methylpropanoyl)transferase]
R08231	T	5-FU + 5-Phospho-alpha-D-ribose 1-diphosphate = 5-Fluorouridinemonophosphate + Diphosphate	C07649 + C00119 = C16634 + C00013								[Dihydrolipoyllysine-residue (2-methylpropanoyl)transferase]
R08232	T	5-Fluorouridine + ATP = 5-Fluorouridine monophosphate + ADP	C16633 + C00002 = C16634 + C00008								[Dihydrolipoyllysine-residue (2-methylpropanoyl)transferase]
R08233	T	5-Fluorodeoxyuridine + ATP = 5-Fluorodeoxyuridine monophosphate +ADP	C11736 + C00002 = C04242 + C00008								[Dihydrolipoyllysine-residue (2-methylpropanoyl)transferase]
R08235	F	6-Mercaptopurin + 2 H2O + 2 Oxygen = 6-Thiourate + 2 H2O2	C02380 + 2 C00001 + 2 C00007 = C16613 + 2 C00027							C15979	[Dihydrolipoyllysine-residue (2-methylpropanoyl)transferase]
R08237	T	6-Mercaptopurin + 5-Phospho-alpha-D-ribose 1-diphosphate =6-Thioinosine-5'-monophosphate + Diphosphate	C02380 + C00119 = C04646 + C00013								[Dihydrolipoyllysine-residue (2-methylpropanoyl)transferase]
R08238	T	6-Methylmercaptopurine + 5-Phospho-alpha-D-ribose 1-diphosphate =6-Methylthiopurine 5'-monophosphate ribonucleotide + Diphosphate	C16614 + C00119 = C16615 + C00013								[Dihydrolipoyllysine-residue (2-methylpropanoyl)transferase]
R08240	T	6-Thioinosine-5'-monophosphate + NAD+ + H2O = 6-Thioxanthine5'-monophosphate + NADH + H+	C04646 + C00003 + C00001 = C16618 + C00004 + C00080								[Dihydrolipoyllysine-residue (2-methylpropanoyl)transferase]
R08243	T	6-Mercaptopurine ribonucleoside triphosphate + H2O =6-Thioinosine-5'-monophosphate + Diphosphate	C16617 + C00001 = C04646 + C00013								[Dihydrolipoyllysine-residue (2-methylpropanoyl)transferase]
R08244	T	6-Thioxanthine 5'-monophosphate + ATP + L-Glutamine + H2O =6-Thioguanosine monophosphate + AMP + Diphosphate + L-Glutamate	C16618 + C00002 + C00064 + C00001 = C16619 + C00020 + C00013 +C00025							C16254	[Dihydrolipoyllysine-residue succinyltransferase]
R08245	T	Thioguanine + 5-Phospho-alpha-D-ribose 1-diphosphate =6-Thioguanosine monophosphate + Diphosphate	C07648 + C00119 = C16619 + C00013								[Dihydrolipoyllysine-residue succinyltransferase]
R08255	T	Irinotecan + H2O = SN-38 + 1,4'-Bipiperidine-1'-carboxylic acid	C16641 + C00001 = C11173 + C16836
R08256	T	Irinotecan = APC	C16641 = C16542
R08257	F	Irinotecan + 2 Reduced flavoprotein + 2 Oxygen = NPC + Glutaral +2 Oxidized flavoprotein + 2 H2O	C16641 + 2 C03024 + 2 C00007 = C16543 + C12518 + 2 C03161 + 2 C00001
R08258	T	NPC + H2O = SN-38 + 4-Amino-1-piperidinecarboxylic acid	C16543 + C00001 = C11173 + C16837
R08259	T	SN-38 + UDP-glucuronate = SN38 glucuronide + UDP	C11173 + C00167 = C11376 + C00015
R08260	T	SN38 glucuronide + H2O = SN-38 + D-Glucuronate	C11376 + C00001 = C11173 + C00191
R08261	T	UDP-glucuronate + Codeine = UDP + Codeine-6-glucuronide	C00167 + C06174 = C00015 + C16577
R08262	T	Morphine + UDP-glucuronate = Morphine-3-glucuronide + UDP	C01516 + C00167 = C16643 + C00015
R08263	T	Morphine + UDP-glucuronate = Morphine-6-glucuronide + UDP	C01516 + C00167 = C16578 + C00015
R08264	F	Codeine + Reduced flavoprotein + Oxygen = Norcodeine +Formaldehyde + Oxidized flavoprotein + H2O	C06174 + C03024 + C00007 = C16576 + C00067 + C03161 + C00001
R08265	F	Morphine + Reduced flavoprotein + Oxygen = Normorphine +Formaldehyde + Oxidized flavoprotein + H2O	C01516 + C03024 + C00007 = C11785 + C00067 + C03161 + C00001
R08266	F	Tamoxifen + Oxygen + NADPH + H+ = Tamoxifen N-oxide + NADP+ + H2O	C07108 + C00007 + C00005 + C00080 = C16545 + C00006 + C00001
R08267	F	Tamoxifen + NADPH + Oxygen + H+ = Hydroxytamoxifen + NADP+ + H2O	C07108 + C00005 + C00007 + C00080 = C05011 + C00006 + C00001
R08268	T	Tamoxifen = N-Desmethyltamoxifen	C07108 = C16546
R08269	T	Hydroxytamoxifen = 4-Hydroxy-N-desmethyltamoxifen	C05011 = C16547
R08270	F	N-Desmethyltamoxifen + NADPH + Oxygen + H+ =4-Hydroxy-N-desmethyltamoxifen + NADP+ + H2O	C16546 + C00005 + C00007 + C00080 = C16547 + C00006 + C00001
R08271	F	Tamoxifen + NADPH + Oxygen + H+ = alpha-Hydroxytamoxifen + NADP+ +H2O	C07108 + C00005 + C00007 + C00080 = C16544 + C00006 + C00001
R08272	T	N-Desmethyltamoxifen = N,N-Didesmethyltamoxifen	C16546 = C16548
R08274	F	N-Desmethyltamoxifen + NADPH + H+ + Oxygen =alpha-Hydroxy-N-desmethyltamoxifen + H2O + NADP+	C16546 + C00005 + C00080 + C00007 = C16549 + C00001 + C00006
R08275	F	Cyclophosphamide anhydrous + NADPH + H+ + Oxygen =4-Hydroxycyclophosphamide + NADP+ + H2O	C07888 + C00005 + C00080 + C00007 = C07643 + C00006 + C00001
R08276	T	Cyclophosphamide anhydrous = Dechloroethylcyclophosphamide +Chloroacetaldehyde	C07888 = C16550 + C06754
R08277	T	4-Hydroxycyclophosphamide = 4-Ketocyclophosphamide	C07643 = C07644
R08280	T	Aldophosphamide + Glutathione = 4-Glutathionyl cyclophosphamide +H2O	C07645 + C00051 = C11583 + C00001
R08281	T	Aldophosphamide + NADH + H+ = Alcophosphamide + NAD+	C07645 + C00004 + C00080 = C16551 + C00003
R08282	T	Aldophosphamide + NAD+ + H2O = Carboxyphosphamide + NADH + H+	C07645 + C00003 + C00001 = C07646 + C00004 + C00080
R08283	T	Aldophosphamide + NADP+ + H2O = Carboxyphosphamide + NADPH + H+	C07645 + C00006 + C00001 = C07646 + C00005 + C00080
R08285	F	Ifosfamide + NADPH + H+ + Oxygen = 4-Hydroxyifosfamide + NADP+ +H2O	C07047 + C00005 + C00080 + C00007 = C16553 + C00006 + C00001
R08286	T	Ifosfamide = Dechloroethylcyclophosphamide + Chloroacetaldehyde	C07047 = C16550 + C06754
R08287	T	Ifosfamide = 2-Dechloroethylifosfamide + Chloroacetaldehyde	C07047 = C16555 + C06754
R08293	T	Lidocaine = Monoethylglycinexylidide	C07073 = C16561
R08294	F	Lidocaine + NADPH + Oxygen + H+ = 3-Hydroxylidocaine + NADP+ + H2O	C07073 + C00005 + C00007 + C00080 = C16560 + C00006 + C00001
R08295	T	Monoethylglycinexylidide + H2O = 2,6-Dimethylaniline +N-Ethylglycine	C16561 + C00001 = C11004 + C11735
R08300	T	Lidocaine + H2O = 2,6-Dimethylaniline + N,N-Diethylglycine	C07073 + C00001 = C11004 + C16647
R08303	F	Felbamate + NADPH + H+ + Oxygen = p-Hydroxyfelbamate + NADP+ + H2O	C07501 + C00005 + C00080 + C00007 = C16584 + C00006 + C00001
R08304	F	Felbamate + NADPH + H+ + Oxygen = 2-Hydroxyfelbamate + NADP+ + H2O	C07501 + C00005 + C00080 + C00007 = C16582 + C00006 + C00001
R08306	T	2-Phenyl-1,3-propanediol monocarbamate + NAD+ =3-Carbamoyl-2-phenylpropionaldehyde + NADH + H+	C16586 + C00003 = C16587 + C00004 + C00080
R08307	T	3-Carbamoyl-2-phenylpropionaldehyde + NAD+ + H2O =3-Carbamoyl-2-phenylpropionic acid + NADH + H+	C16587 + C00003 + C00001 = C16591 + C00004 + C00080
R08310	T	4-Hydroxy-5-phenyltetrahydro-1,3-oxazin-2-one + NAD+ =5-Phenyl-1,3-oxazinane-2,4-dione + NADH + H+	C16595 + C00003 = C16596 + C00004 + C00080
R08312	F	Carbamazepine + NADPH + H+ + Oxygen = Carbamazepine-10,11-epoxide+ NADP+ + H2O	C06868 + C00005 + C00080 + C00007 = C07496 + C00006 + C00001
R08313	F	Carbamazepine + NADPH + H+ + Oxygen = 3-Hydroxycarbamazepine +NADP+ + H2O	C06868 + C00005 + C00080 + C00007 = C16602 + C00006 + C00001
R08318	T	2-Hydroxycarbamazepine = 2-Hydroxyiminostilbene	C16601 = C16604
R08324	T	Valproic acid = 2-n-Propyl-4-pentenoic acid	C07185 = C16648
R08325	F	Valproic acid + NADPH + H+ + Oxygen = 4-Hydroxyvalproic acid +NADP+ + H2O	C07185 + C00005 + C00080 + C00007 = C16649 + C00006 + C00001
R08326	F	Valproic acid + NADPH + H+ + Oxygen = 5-Hydroxyvalproic acid +NADP+ + H2O	C07185 + C00005 + C00080 + C00007 = C16650 + C00006 + C00001
R08327	F	Valproic acid + NADPH + H+ + Oxygen = 3-Hydroxyvalproic acid +NADP+ + H2O	C07185 + C00005 + C00080 + C00007 = C16651 + C00006 + C00001
R08339	T	Methadone = 2-Ethylidene-1,5-dimethyl-3,3-diphenylpyrrolidine	C07163 = C16659
R08340	T	2-Ethylidene-1,5-dimethyl-3,3-diphenylpyrrolidine =2-Ethyl-5-methyl-3,3-diphenyl-1-pyrroline	C16659 = C16660
R08341	T	Levomethadyl acetate = L-alpha-Acetyl-N-normethadol	C08012 = C16661
R08342	T	L-alpha-Acetyl-N-normethadol = L-alpha-Acetyl-N,N-dinormethadol	C16661 = C16662
R08343	T	Citalopram = Demethylcitalopram	C07572 = C16608
R08344	T	Citalopram = Citalopram N-oxide	C07572 = C16607
R08345	T	Demethylcitalopram = Didemethylcitalopram	C16608 = C16609
R08359	T	S-Adenosylmethioninamine + Cadaverine = 5'-Methylthioadenosine +Aminopropylcadaverine	C01137 + C01672 = C00170 + C16565
R08360	T	Tryparedoxin + ROOH = Tryparedoxin disulfide + H2O + ROH	C16663 + C15498 = C16664 + C00001 + C01335
R08362	T	Trypanothione + ROOH = Trypanothione disulfide + H2O + ROH	C02090 + C15498 = C03170 + C00001 + C01335
R08363	T	2'-Deoxyribonucleoside diphosphate + Tryparedoxin disulfide + H2O= Ribonucleoside diphosphate + Tryparedoxin	C04232 + C16664 + C00001 = C03723 + C16663
R08364	T	2'-Deoxyribonucleoside diphosphate + Trypanothione disulfide + H2O= Ribonucleoside diphosphate + Trypanothione	C04232 + C03170 + C00001 = C03723 + C02090
R08368	T	N-D-Ribosylpurine + Orthophosphate = Purine + alpha-D-Ribose1-phosphate	C15586 + C00009 = C15587 + C00620
R08379	T	Retinol + NADP+ = Retinal + NADPH + H+	C00473 + C00006 = C00376 + C00005 + C00080
R08381	T	Palmitoyl-CoA + 11-cis-Retinol = CoA + 11-cis-Retinyl palmitate	C00154 + C00899 = C00010 + C03455
R08383	T	9-cis-Retinol + NADP+ = 9-cis-Retinal + NADPH + H+	C16682 + C00006 = C16681 + C00005 + C00080
R08390	F	Retinoate + NADPH + H+ + Oxygen = all-trans-18-Hydroxyretinoicacid + NADP+ + H2O	C00777 + C00005 + C00080 + C00007 = C16679 + C00006 + C00001
R08391	F	Retinoate + NADPH + H+ + Oxygen = all-trans-5,6-Epoxyretinoic acid+ NADP+ + H2O	C00777 + C00005 + C00080 + C00007 = C16680 + C00006 + C00001
R08392	F	Retinoate + NADPH + H+ + Oxygen = all-trans-4-Hydroxyretinoic acid+ NADP+ + H2O	C00777 + C00005 + C00080 + C00007 = C16677 + C00006 + C00001
R08468	T	S-Adenosyl-L-methionine + Peptide2-[3-carboxy-3-(methylammonio)propyl]-L-histidine =S-Adenosyl-L-homocysteine + Peptide2-[3-carboxy-3-(dimethylammonio)propyl]-L-histidine	C00019 + C04692 = C00021 + C16720
R08469	T	S-Adenosyl-L-methionine + Peptide2-[3-carboxy-3-(dimethylammonio)propyl]-L-histidine =S-Adenosyl-L-homocysteine + Peptide diphthine	C00019 + C16720 = C00021 + C01573
R08511	T	Nitrile + Glutathione = Hydrogen cyanide + R-S-Glutathione	C00726 + C00051 = C01326 + C02320
R08512	T	Sulfuric monoester + Glutathione = Sulfate + R-S-Glutathione	C16738 + C00051 = C00059 + C02320
R08539	T	NADPH + 2 Ferricytochrome b5 = NADP+ + 2 Ferrocytochrome b5	C00005 + 2 C00996 = C00006 + 2 C00999
R08549	F	2-Oxoglutarate + CoA + NAD+ = Succinyl-CoA + CO2 + NADH + H+	C00026 + C00010 + C00003 = C00091 + C00011 + C00004 + C00080
R08550	T	Protein N6-(dihydrolipoyl)lysine + NAD+ = ProteinN6-(lipoyl)lysine + NADH + H+	C16832 + C00003 = C16237 + C00004 + C00080
R08551	T	Oxidized flavoprotein + NADPH + H+ = Reduced flavoprotein + NADP+	C03161 + C00005 + C00080 = C03024 + C00006
R08557	T	Choline + NAD+ = Betaine aldehyde + NADH + H+	C00114 + C00003 = C00576 + C00004 + C00080
R08558	T	Choline + NADP+ = Betaine aldehyde + NADPH + H+	C00114 + C00006 = C00576 + C00005 + C00080
R08575	T	Sedoheptulose 7-phosphate + D-Glyceraldehyde 3-phosphate =D-Erythrose 4-phosphate + D-Fructose 6-phosphate	C05382 + C00118 = C00279 + C00085
R08602	T	S-Palmitoylprotein + H2O = Hexadecanoic acid + Protein L-cysteine	C17202 + C00001 = C00249 + C02743
R08613	T	beta-D-Mannoside + H2O = ROH + D-Mannose	C02478 + C00001 = C01335 + C00159
R08614	T	1,4-beta-D-Mannooligosaccharide + H2O = D-Mannose +1,4-beta-D-Mannooligosaccharide	C17207 + C00001 = C00159 + C17207
R08615	T	UDP-glucuronate + H2O = UDP + D-Glucuronate	C00167 + C00001 = C00015 + C00191
R08632	T	L-Cystathionine = L-Cysteine + 2-Aminobut-2-enoate	C02291 = C00097 + C17234
R08637	T	2-Aminobut-2-enoate + H2O = 2-Oxobutanoate + NH3	C17234 + C00001 = C00109 + C00014
R08639	T	D-Glucose 1-phosphate = D-Glucose 6-phosphate	C00103 = C00092
R08657	T	sn-Glycerol 3-phosphate + Ubiquinone = Glycerone phosphate +Ubiquinol	C00093 + C00399 = C00111 + C00390
R08707	T	4-N-(N-Acetyl-D-glucosaminyl)-protein + H2O =N-Acetyl-beta-D-glucosaminylamine + Peptide L-aspartate	C04375 + C00001 = C01239 + C02871
R08717	T	G00309 + H2O = G00319 + D-Mannose	G00309 + C00001 = G00319 + C00159
R08718	T	G00595 + H2O = G00971 + D-Mannose	G00595 + C00001 = G00971 + C00159
R08734	T	(25R)-3alpha,7alpha,12alpha-Trihydroxy-5beta-cholestan-26-oyl-CoA=(25S)-3alpha,7alpha,12alpha-Trihydroxy-5beta-cholestan-26-oyl-CoA	C15613 = C17343
R08739	T	(25R)-3alpha,7alpha-Dihydroxy-5beta-cholestanoyl-CoA =(25S)-3alpha,7alpha-Dihydroxy-5beta-cholestanoyl-CoA	C17345 = C17346
R08773	F	2-Polyprenyl-6-methoxyphenol + Oxygen =2-Polyprenyl-6-methoxy-1,4-benzoquinone + H2O	C17552 + C00007 = C17560 + C00001
R08774	T	2-Polyprenyl-6-methoxy-1,4-benzoquinone + S-Adenosyl-L-methionine= 2-Polyprenyl-3-methyl-6-methoxy-1,4-benzoquinone +S-Adenosyl-L-homocysteine	C17560 + C00019 = C17561 + C00021
R08775	F	2-Polyprenyl-3-methyl-6-methoxy-1,4-benzoquinone + Oxygen + NADPH +H+ = 2-Polyprenyl-3-methyl-5-hydroxy-6-methoxy-1,4-benzoquinone +NADP+ + H2O	C17561 + C00007 + C00005 + C00080 = C17562 + C00006 + C00001
R08924	T	ATP + HCO3- + Butanoyl-CoA + H+ = ADP + Orthophosphate + Ethylmalonyl-CoA	C00002 + C00288 + C00136 + C00080 = C00008 + C00009 + C18026
R08964	T	ATP + 5-PP-InsP5 = ADP + 1D-myo-Inositol bisdiphosphate tetrakisphosphate	C00002 + C11526 = C00008 + C18058
R08969	T	N-Acylsphingosine + Phosphatidylcholine = Sphingomyelin + 1,2-Diacyl-sn-glycerol	C00195 + C00157 = C00550 + C00641
R09034	T	Acyl-CoA + 1-Acylglycerophosphoinositol = CoA + 1-Phosphatidyl-D-myo-inositol	C00040 + C03819 = C00010 + C01194
R09035	T	Acyl-CoA + 1-Acyl-sn-glycero-3-phosphoserine = CoA + Phosphatidylserine	C00040 + C18125 = C00010 + C02737
R09036	T	Acyl-CoA + 1-Acyl-sn-glycero-3-phosphoglycerol = CoA + Phosphatidylglycerol	C00040 + C18126 = C00010 + C00344
R09037	T	Acyl-CoA + Monolysocardiolipin = CoA + Cardiolipin	C00040 + C18129 = C00010 + C05980
R09085	T	alpha-D-Glucose + ADP = alpha-D-Glucose 6-phosphate + AMP	C00267 + C00008 = C00668 + C00020
R09086	T	beta-D-Glucose + ADP = beta-D-Glucose 6-phosphate + AMP	C00221 + C00008 = C01172 + C00020
R09087	T	ATP + myo-Inositol hexakisphosphate = ADP + 5-PP-InsP5	C00002 + C01204 = C00008 + C11526
R09099	T	L-Serine + 5,6,7,8-Tetrahydromethanopterin = 5,10-Methylenetetrahydromethanopterin + Glycine + H2O	C00065 + C01217 = C04377 + C00037 + C00001
R09102	T	Bis(4-hydroxyphenyl)methane = Bis(4-hydroxyphenyl)methanol	C14298 = C18215
R09104	T	4,4'-Dihydroxybenzophenone = 4-Hydroxyphenyl-4-hydroxybenzoate	C14220 = C18216
R09105	T	4-Hydroxyphenyl-4-hydroxybenzoate + H2O = 4-Hydroxybenzoate + p-Benzenediol	C18216 + C00001 = C00156 + C00530
R09249	T	trans,trans-Farnesyl diphosphate + 7 Isopentenyl diphosphate = all-trans-Decaprenyl diphosphate + 7 Diphosphate	C00448 + 7 C00129 = C17432 + 7 C00013

## Sheet: Final Network 
29 Metabolites of Interest	Compount Number	Interacting Metabolite	Vertices	Products	Reactants	Reversible
2-hydroxyproline	C01157	trans-4-Hydroxy-L-proline	958	269		1
pyroglutamic acid	C01879	5-Oxoproline	279	156		0
trehalose	C01083	alpha,alpha-Trehalose	784	78		0
glutamate	C00025	L-Glutamate	156	159		1
		L-Glutamate	156	512		1
		L-Glutamate	156	147		0
		L-Glutamate	156	727		1
		L-Glutamate	156	1200		0
		L-Glutamate	156	390		1
		L-Glutamate	156	699		0
		L-Glutamate	156	902		0
methionine	C00073	L-Methionine	413	247		0
		L-Methionine	413	660		0
		L-Methionine	413	666		1
adenosine	C00212	Adenosine	72	161		1
		Adenosine	72	833		1
adenine	C00147	Adenine	833	72		1
		Adenine	833	1136		0
		Adenine	833	1110		1
		Adenine	833	161		0
malic acid	C00149	(S)-Malate	828	73		1
		(S)-Malate	828	631		1
		(S)-Malate	828	162		0
serine	C00065	L-Serine	511	74		0
		L-Serine	511	1079		1
		L-Serine	511	702		1
		L-Serine	511	162		0
		L-Serine	511	204		0
		L-Serine	511	1041		1
alanine	C01401	Alanine	960			0
citric acid	C00158	Citrate	930	73		1
		Citrate	930	157		1
		Citrate	930	328		1
		Citrate	930	1207		1
aspartate	C00049	L-Aspartate	762	73		1
		L-Aspartate	762	1011		0
		L-Aspartate	762	990		0
		L-Aspartate	762	932		1
		L-Aspartate	762	697		0
glycine	C00037	Glycine	74	1308		0
		Glycine	74	829		0
		Glycine	74	721		1
		Glycine	74	447		0
		Glycine	74	24		0
		Glycine	74	763		1
asparagine	C00152	L-Asparagine	932	39		0
		L-Asparagine	932	762		1
nicotinic acid	C00153	Nicotinamide	931	324		1
		Nicotinamide	931	979		1
putrescine	C00134	Putrescine	749	332		0
tryptophan	C00078	L-Tryptophan	410	892		0
		L-Tryptophan	410	1107		0
		L-Tryptophan	410	1197		0
phenylalanine	C00079	L-Phenylalanine	411	1035		1
		L-Phenylalanine	411	1125		0
		L-Phenylalanine	411	103		0
		L-Phenylalanine	411	1196		0
		L-Phenylalanine	411	677		0
tyrosine	C00082	L-Tyrosine	1125	500		0
		L-Tyrosine	1125	167		1
		L-Tyrosine	1125	1351		0
		L-Tyrosine	1125	710		0
		L-Tyrosine	1125	1293		1
uracil	C00106	Uracil	423	1096		1
		Uracil	423	221		1
		Uracil	423	623		1
ribose	C00121	D-Ribose	630	519		0
fumaric acid	C00122	Fumarate	631	756		1
		Fumarate	631	828		1
palmitic acid	C00154	Palmitoyl-CoA	934	497		1
		Palmitoyl-CoA	934	1151		1
		Palmitoyl-CoA	934	796		0
		Palmitoyl-CoA	934	1302		0
		Palmitoyl-CoA	934	1195		0
xanthine	C00385	Xanthine	994	1002		1
		Xanthine	994	724		1
		Xanthine	994	250		0
		Xanthine	994	1278		1
uric acid	C00366	Urate	1002	994		1
pantothenic acid	C00864	Pantothenate	707	888		0
lysine	C02188	Protein lysine	689	459		0
		Protein lysine	689	393		0
		Protein lysine	689	1076		0
3-aminoisobutyric acid	C05145	3-Aminoisobutyric acid	262			0
succinic acid	C00042	Succinate	756	849		1
		Succinate	756	235		1
		Succinate	756	631		1
Trehalose	C00031	D-Glucose	78	1014		1
adenine		D-Glucose	78	153		1
citric acid	C00092	D-Glucose 6-phosphate	1014	1122		1
aspartate		D-Glucose 6-phosphate	1014	78		1
asparagine		D-Glucose 6-phosphate	1014	426		1
nicotinic acid		D-Glucose 6-phosphate	1014	489		1
putrescine		D-Glucose 6-phosphate	1014	674		1
phenylalanine	C00208	Maltose	153	726		0
pyroglutamic acid		Maltose	153	78		1
tryptophan	C00089	Sucrose	1131	569		0
tyrosine		Sucrose	1131	726		0
uracil		Sucrose	1131	1017		0
fumaric acid		Sucrose	1131	78		0
palmitic acid	C00185	Cellobiose	1252	317		0
xanthine		Cellobiose	1252	78		0
uric acid	C00085	D-Fructose 6-phosphate	1122	609		1
malic acid		D-Fructose 6-phosphate	1122	1014		1
ribose		D-Fructose 6-phosphate	1122	1352		1
glutamate		D-Fructose 6-phosphate	1122	606		1
methionine		D-Fructose 6-phosphate	1122	1353		1
adenosine	C00103	D-Glucose 1-phosphate	426	1014		1
serine		D-Glucose 1-phosphate	426	163		1
alanine		D-Glucose 1-phosphate	426	516		1
glycine	C04006	1D-myo-Inositol 3-phosphate	489	746		0
2-hydroxyproline		1D-myo-Inositol 3-phosphate	489	1014		1
	C01236	D-Glucono-1,5-lactone 6-phosphate	674	1014		1
		D-Glucono-1,5-lactone 6-phosphate	674	1228		1
	C00267	alpha-D-Glucose	726	516		1
		alpha-D-Glucose	726	758		1
		alpha-D-Glucose	726	317		1
		alpha-D-Glucose	726	1009		1
	C02336	beta-D-Fructose	569	770		0
	C00095	D-Fructose	1017	1122		1
		D-Fructose	1017	758		1
		D-Fructose	1017	770		1
	C00221	beta-D-Glucose	317	1145		1
		beta-D-Glucose	317	850		1
		beta-D-Glucose	317	726		1
	C00275	D-Mannose 6-phosphate	609	1122		1
		D-Mannose 6-phosphate	609	820		1
		D-Mannose 6-phosphate	609	770		1
	C00354	D-Fructose 1,6-bisphosphate	1352	1122		1
		D-Fructose 1,6-bisphosphate	1352	521		1
		D-Fructose 1,6-bisphosphate	1352	525		1
	C00279	D-Erythrose 4-phosphate	606	907		1
		D-Erythrose 4-phosphate	606	1122		1
		D-Erythrose 4-phosphate	606	499		1
		D-Erythrose 4-phosphate	606	770		1
		D-Erythrose 4-phosphate	606	525		1
	C00352	D-Glucosamine 6-phosphate	1353	1349		1
		D-Glucosamine 6-phosphate	1353	1122		1
	C00665	beta-D-Fructose 2,6-bisphosphate	517	1122		0
		beta-D-Fructose 2,6-bisphosphate	517	770		1
	C00029	UDP-glucose	163	944		0
		UDP-glucose	163	1036		1
		UDP-glucose	163	713		0
		UDP-glucose	163	651		1
		UDP-glucose	163	426		1
	C00668	alpha-D-Glucose 6-phosphate	516	1145		1
		alpha-D-Glucose 6-phosphate	516	726		1
		alpha-D-Glucose 6-phosphate	516	426		1
		alpha-D-Glucose 6-phosphate	516	770		1
	C00718	Amylose	944	426		0
		Amylose	944	1009		1
	C00369	Starch	1009	944		1
		Starch	1009	726		1
		Starch	1009	426		0
	C00137	myo-Inositol	746	1365		0
		myo-Inositol	746	553		0
	C00345	6-Phospho-D-gluconate	1228	1361		0
		6-Phospho-D-gluconate	1228	674		1
	C01172	beta-D-Glucose 6-phosphate	1145	674		0
		beta-D-Glucose 6-phosphate	1145	770		1
		beta-D-Glucose 6-phosphate	1145	317		1
		beta-D-Glucose 6-phosphate	1145	516		1
	C00794	D-Sorbitol	758	866		0
		D-Sorbitol	758	726		1
		D-Sorbitol	758	1017		1
	C01798	D-Glucoside	180	726		0
	C05345	beta-D-Fructose 6-phosphate	770	606		1
		beta-D-Fructose 6-phosphate	770	609		1
		beta-D-Fructose 6-phosphate	770	1145		1
		beta-D-Fructose 6-phosphate	770	525		1
		beta-D-Fructose 6-phosphate	770	516		1
		beta-D-Fructose 6-phosphate	770	234		1
		beta-D-Fructose 6-phosphate	770	517		1
		beta-D-Fructose 6-phosphate	770	450		1
	C03267	beta-D-Fructose 2-phosphate	33	1017		0
	C00760	Cellulose	850	317		1
	C00636	D-Mannose 1-phosphate	820	609		1
		D-Mannose 1-phosphate	820	1018		0
	C00159	D-Mannose	929	1069		1
		D-Mannose	929	609		0
	C00111	Glycerone phosphate	521	907		1
		Glycerone phosphate	521	1015		1
		Glycerone phosphate	521	593		0
		Glycerone phosphate	521	1352		1
		Glycerone phosphate	521	525		1
		Glycerone phosphate	521	450		1
		Glycerone phosphate	521	867		1
		Glycerone phosphate	521	1251		1
	C00118	D-Glyceraldehyde 3-phosphate	525	521		1
		D-Glyceraldehyde 3-phosphate	525	606		1
		D-Glyceraldehyde 3-phosphate	525	246		1
		D-Glyceraldehyde 3-phosphate	525	1352		1
		D-Glyceraldehyde 3-phosphate	525	420		1
		D-Glyceraldehyde 3-phosphate	525	239		1
		D-Glyceraldehyde 3-phosphate	525	234		1
		D-Glyceraldehyde 3-phosphate	525	450		1
		D-Glyceraldehyde 3-phosphate	525	770		1
	C00447	Sedoheptulose 1,7-bisphosphate	907	521		1
		Sedoheptulose 1,7-bisphosphate	907	606		1
		Sedoheptulose 1,7-bisphosphate	907	499		1
	C05382	Sedoheptulose 7-phosphate	499	907		1
		Sedoheptulose 7-phosphate	499	519		1
		Sedoheptulose 7-phosphate	499	606		1
	C00357	N-Acetyl-D-glucosamine 6-phosphate	1349	1353		1
		N-Acetyl-D-glucosamine 6-phosphate	1349	11		1
	C00329	D-Glucosamine	55	1353		0
	C00167	UDP-glucuronate	1036	1365		1
		UDP-glucuronate	1036	1083		0
		UDP-glucuronate	1036	163		1
	C04046	3-D-Glucosyl-1,2-diacylglycerol	150	713		0
	C00052	UDP-D-galactose	651	908		1
		UDP-D-galactose	651	163		1
	C00191	D-Glucuronate	1365	1036		1
		D-Glucuronate	1365	389		1
	C01194	1-Phosphatidyl-D-myo-inositol	553	282		0
		1-Phosphatidyl-D-myo-inositol	553	206		0
		1-Phosphatidyl-D-myo-inositol	553	345		0
		1-Phosphatidyl-D-myo-inositol	553	738		1
		1-Phosphatidyl-D-myo-inositol	553	1159		1
	C01177	Inositol 1-phosphate	175	746		0
	C03546	myo-Inositol 4-phosphate	901	746		0
	C00199	D-Ribulose 5-phosphate	1361	246		1
		D-Ribulose 5-phosphate	1361	234		1
		D-Ribulose 5-phosphate	1361	519		1
	C00257	D-Gluconic acid	397	1228		0
	C01096	Sorbitol 6-phosphate	866	375		1
	C00231	D-Xylulose 5-phosphate	234	1361		1
		D-Xylulose 5-phosphate	234	525		1
		D-Xylulose 5-phosphate	234	770		1
	C05378	beta-D-Fructose 1,6-bisphosphate	450	521		1
		beta-D-Fructose 1,6-bisphosphate	450	525		1
		beta-D-Fructose 1,6-bisphosphate	450	770		1
	C00096	GDP-mannose	1018	1069		1
		GDP-mannose	1018	731		1
		GDP-mannose	1018	558		0
		GDP-mannose	1018	1359		1
	C02492	1,4-beta-D-Mannan	1069	929		1
		1,4-beta-D-Mannan	1069	1018		1
	C00093	sn-Glycerol 3-phosphate	1015	132		0
		sn-Glycerol 3-phosphate	1015	672		1
		sn-Glycerol 3-phosphate	1015	521		1
		sn-Glycerol 3-phosphate	1015	131		0
	C03372	Acylglycerone phosphate	593	971		1
	C01094	D-Fructose 1-phosphate	867	1334		1
		D-Fructose 1-phosphate	867	521		1
	C00184	Glycerone	1251	521		1
	C00018	Pyridoxal phosphate	246	1361		1
		Pyridoxal phosphate	246	525		1
	C00673	2-Deoxy-D-ribose 5-phosphate	420	525		1
	C00236	3-Phospho-D-glyceroyl phosphate	239	1364		1
		3-Phospho-D-glyceroyl phosphate	239	525		1
		3-Phospho-D-glyceroyl phosphate	239	957		1
	C00117	D-Ribose 5-phosphate	519	524		0
		D-Ribose 5-phosphate	519	926		1
		D-Ribose 5-phosphate	519	1361		1
		D-Ribose 5-phosphate	519	499		1
	C02076	Sedoheptulose	112	499		0
	C04501	N-Acetyl-alpha-D-glucosamine 1-phosphate	11	755		0
		N-Acetyl-alpha-D-glucosamine 1-phosphate	11	1349		1
	C00140	N-Acetyl-D-glucosamine	830	1349		0
		N-Acetyl-D-glucosamine	830	628		0
		N-Acetyl-D-glucosamine	830	732		1
	C03033	beta-D-Glucuronoside	1083	1365		0
	C06040	Diglucosyl-diacylglycerol	713			0
	C00446	alpha-D-Galactose 1-phosphate	908	651		1
	C05787	Bilirubin beta-diglucuronide	389	1365		1
		Bilirubin beta-diglucuronide	389	307		1
	C00486	Bilirubin	503	389		0
	C01277	1-Phosphatidyl-1D-myo-inositol 4-phosphate	282	839		1
		1-Phosphatidyl-1D-myo-inositol 4-phosphate	282	592		1
	C01288	N-Acetyl-D-glucosaminylphosphatidylinositol	206			0
	C04549	1-Phosphatidyl-1D-myo-inositol 3-phosphate	345			0
	C03819	1-Acylglycerophosphoinositol	738	553		1
	G00143	(GlcNAc)1 (Ino-P)1	1159	755		1
		(GlcNAc)1 (Ino-P)1	1159	553		1
	C00269	CDP-diacylglycerol	722	567		0
		CDP-diacylglycerol	722	553		0
		CDP-diacylglycerol	722	131		0
	C02888	Sorbose 1-phosphate	375	866		1
	C00310	D-Xylulose	329	234		0
	C00464	Mannan	731	1018		1
	C01222	GDP-4-dehydro-6-deoxy-D-mannose	558	59		1
	C05860	beta-D-Mannosyldiacetylchitobiosyldiphosphodolichol	1359	264		1
		beta-D-Mannosyldiacetylchitobiosyldiphosphodolichol	1359	1018		1
		beta-D-Mannosyldiacetylchitobiosyldiphosphodolichol	1359	886		1
	C00681	1-Acyl-sn-glycerol 3-phosphate	132	1206		0
	C01233	sn-glycero-3-Phosphoethanolamine	672	1015		1
		sn-glycero-3-Phosphoethanolamine	672	1248		1
	C00116	Glycerol	520	1334		1
		Glycerol	520	1015		0
	C02112	2-Acylglycerol	185	520		0
	C03120	Glycerophosphodiester	477	1015		0
	C03715	O-Alkylglycerone phosphate	971	593		1
	C00577	D-Glyceraldehyde	1334	399		1
		D-Glyceraldehyde	1334	520		1
		D-Glyceraldehyde	1334	867		1
	C00250	Pyridoxal	396	246		0
	C00647	Pyridoxamine phosphate	840	246		0
	C00627	Pyridoxine phosphate	927	246		0
	C01801	Deoxyribose	109	420		0
	C00197	3-Phospho-D-glycerate	1364	465		1
		3-Phospho-D-glycerate	1364	823		1
		3-Phospho-D-glycerate	1364	239		1
	C01159	2,3-Bisphospho-D-glycerate	957	239		1
	C00119	5-Phospho-alpha-D-ribose 1-diphosphate	524	118		0
	C00620	alpha-D-Ribose 1-phosphate	926	519		1
	C00301	ADP-ribose	251	519		0
	C00043	UDP-N-acetyl-D-glucosamine	755	732		0
		UDP-N-acetyl-D-glucosamine	755	1159		1
		UDP-N-acetyl-D-glucosamine	755	155		1
	C00611	N-Acetyllactosamine	628			0
	C00461	Chitin	732	830		1
		Chitin	732	1198		1
	C01674	Chitobiose	453	830		0
	C00124	D-Galactose	633	908		0
		D-Galactose	633	454		1
	C05791	D-Urobilinogen	307	389		1
	C04637	1-Phosphatidyl-D-myo-inositol 4,5-bisphosphate	839	282		1
		1-Phosphatidyl-D-myo-inositol 4,5-bisphosphate	839	330		1
		1-Phosphatidyl-D-myo-inositol 4,5-bisphosphate	839	23		1
		1-Phosphatidyl-D-myo-inositol 4,5-bisphosphate	839	566		0
		1-Phosphatidyl-D-myo-inositol 4,5-bisphosphate	839	591		1
	C11554	1-Phosphatidyl-1D-myo-inositol 3,4-bisphosphate	592	282		1
	C05980	Cardiolipin	567	1227		1
		Cardiolipin	567	928		1
	C03892	Phosphatidylglycerophosphate	131			0
	C00325	GDP-L-fucose	59	558		1
	C00576	Betaine aldehyde	1118	518		1
		Betaine aldehyde	1118	943		1
	C04537	N,N'-Diacetylchitobiosyldiphosphodolichol	264	1359		1
		N,N'-Diacetylchitobiosyldiphosphodolichol	264	10		1
	C05861	alpha-D-Mannosyl-beta-D-mannosyl-	886	1359		0
		alpha-D-Mannosyl-beta-D-mannosyl-	886	479		1
	C00416	Phosphatidate	1206			0
	C00189	Ethanolamine	1248	672		1
		Ethanolamine	1248	1229		0
	C05973	2-Acyl-sn-glycero-3-phosphoethanolamine	458	672		0
	C04438	1-Acyl-sn-glycero-3-phosphoethanolamine	956	672		0
		1-Acyl-sn-glycero-3-phosphoethanolamine	956	1354		1
	C01885	1-Acylglycerol	791	520		0
	C00258	D-Glycerate	399	1334		1
	C00534	Pyridoxamine	304	396		0
		Pyridoxamine	304	840		0
	C00314	Pyridoxine	333	396		0
		Pyridoxine	333	927		0
	C03232	3-Phosphonooxypyruvate	465	1364		1
		3-Phosphonooxypyruvate	465	178		1
	C00631	2-Phospho-D-glycerate	823	1364		1
		2-Phospho-D-glycerate	823	416		1
	C03090	5-Phosphoribosylamine	118	922		0
	C00203	UDP-N-acetyl-D-galactosamine	155	1264		1
		UDP-N-acetyl-D-galactosamine	155	755		1
	C03518	N-Acetyl-D-glucosaminide	1198	732		1
	C01697	Galactitol	454	633		1
	C02686	Galactosylceramide	183	1362		0
		Galactosylceramide	183	633		0
	C05796	Galactan	306	633		0
	C00243	Lactose	493	633		0
	C01290	beta-D-Galactosyl-1,4-beta-D-glucosylceramide	1267	551		0
		beta-D-Galactosyl-1,4-beta-D-glucosylceramide	1267	633		0
	C06135	GA2	1099	1267		0
		GA2	1099	1101		0
	C06136	GA1	1101			0
	C00641	1,2-Diacyl-sn-glycerol	330	1206		0
		1,2-Diacyl-sn-glycerol	330	1095		0
		1,2-Diacyl-sn-glycerol	330	1354		0
		1,2-Diacyl-sn-glycerol	330	839		1
	C01245	D-myo-Inositol 1,4,5-trisphosphate	23	556		0
		D-myo-Inositol 1,4,5-trisphosphate	23	839		1
	C05981	Phosphatidylinositol-3,4,5-trisphosphate	566			0
	C11557	1-Phosphatidyl-1D-myo-inositol 5-phosphate	591	839		1
	C00344	Phosphatidylglycerol	1227	181		1
		Phosphatidylglycerol	1227	567		1
	C18129	Monolysocardiolipin	928	567		1
	C02985	L-Fucose 1-phosphate	698	59		0
	C00114	Choline	518	1118		1
		Choline	518	860		1
	C00719	Betaine	943	1118		1
	C04500	N-Acetyl-D-glucosaminyldiphosphodolichol	10	264		1
		N-Acetyl-D-glucosaminyldiphosphodolichol	10	522		1
	G00005	(GlcNAc)2 (Man)3 (PP-Dol)1	479	28		1
		(GlcNAc)2 (Man)3 (PP-Dol)1	479	886		1
	C00157	Phosphatidylcholine	935	693		1
		Phosphatidylcholine	935	518		0
		Phosphatidylcholine	935	1181		1
		Phosphatidylcholine	935	1206		0
		Phosphatidylcholine	935	1173		1
		Phosphatidylcholine	935	371		1
		Phosphatidylcholine	935	418		0
		Phosphatidylcholine	935	68		0
	C00350	Phosphatidylethanolamine	1354	1206		0
		Phosphatidylethanolamine	1354	956		1
		Phosphatidylethanolamine	1354	1248		0
	C00346	Ethanolamine phosphate	1229	991		1
		Ethanolamine phosphate	1229	260		1
		Ethanolamine phosphate	1229	60		0
	C01005	O-Phospho-L-serine	178	465		1
		O-Phospho-L-serine	178	511		0
	C00074	Phosphoenolpyruvate	416	823		1
		Phosphoenolpyruvate	416	162		1
	C03838	5'-Phosphoribosylglycinamide	922	703		0
	G00023	Tn antigen	1264	1146		0
		Tn antigen	1264	690		1
		Tn antigen	1264	155		1
		Tn antigen	1264	1081		1
	C00195	N-Acylsphingosine	1362	334		0
		N-Acylsphingosine	1362	551		1
		N-Acylsphingosine	1362	708		0
		N-Acylsphingosine	1362	1113		1
	C01190	Glucosylceramide	551	1362		1
	C00422	Triacylglycerol	1095			0
	C01220	1D-myo-Inositol 1,4-bisphosphate	556			0
	C18126	1-Acyl-sn-glycero-3-phosphoglycerol	181	1227		1
	C01996	Acetylcholine	860	518		1
	C00670	sn-glycero-3-Phosphocholine	418	518		0
	C00110	Dolichyl phosphate	522	22		0
		Dolichyl phosphate	522	10		1
		Dolichyl phosphate	522	1211		0
	G10526	(GlcNAc)2 (Man)4 (PP-Dol)1	28	884		1
		(GlcNAc)2 (Man)4 (PP-Dol)1	28	479		1
	C06427	(9Z,12Z,15Z)-Octadecatrienoic acid	693	935		1
	C02737	Phosphatidylserine	1181	924		1
		Phosphatidylserine	1181	935		1
		Phosphatidylserine	1181	1354		0
	C01595	Linoleate	1173	380		0
		Linoleate	1173	381		0
		Linoleate	1173	935		1
	C04230	1-Acyl-sn-glycero-3-phosphocholine	371	418		0
		1-Acyl-sn-glycero-3-phosphocholine	371	935		1
	C00219	(5Z,8Z,11Z,14Z)-Icosatetraenoic acid	68	1025		0
		(5Z,8Z,11Z,14Z)-Icosatetraenoic acid	68	1026		0
		(5Z,8Z,11Z,14Z)-Icosatetraenoic acid	68	948		0
		(5Z,8Z,11Z,14Z)-Icosatetraenoic acid	68	853		0
		(5Z,8Z,11Z,14Z)-Icosatetraenoic acid	68	951		0
		(5Z,8Z,11Z,14Z)-Icosatetraenoic acid	68	952		0
	C00570	CDP-ethanolamine	60	1354		0
	C06124	Sphingosine 1-phosphate	991	1229		1
	C01120	Sphinganine 1-phosphate	260	140		1
		Sphinganine 1-phosphate	260	1229		1
	C06481	L-Seryl-tRNA(Sec)	1079	511		1
		L-Seryl-tRNA(Sec)	1079	875		1
	C04377	5,10-Methylenetetrahydromethanopterin	702	511		1
	C00022	Pyruvate	162	73		1
		Pyruvate	162	157		0
		Pyruvate	162	89		0
		Pyruvate	162	416		1
		Pyruvate	162	757		1
		Pyruvate	162	382		0
		Pyruvate	162	1284		1
		Pyruvate	162	1249		1
	C02553	L-Seryl-tRNA(Ser)	204			0
	C00168	Hydroxypyruvate	1041	511		1
	C00097	L-Cysteine	1019	669		1
		L-Cysteine	1019	1284		1
		L-Cysteine	1019	985		1
		L-Cysteine	1019	736		0
		L-Cysteine	1019	162		0
		L-Cysteine	1019	511		0
		L-Cysteine	1019	515		0
		L-Cysteine	1019	475		0
		L-Cysteine	1019	387		0
	C04376	5'-Phosphoribosyl-N-formylglycinamide	703	1128		0
	C00036	Oxaloacetate	73	930		1
		Oxaloacetate	73	762		1
		Oxaloacetate	73	828		1
		Oxaloacetate	73	416		0
		Oxaloacetate	73	162		1
	G00031	(GalNAc)1 (GlcNAc)1 (Ser/Thr)1	1146			0
	C02189	Protein serine	690	1264		1
		Protein serine	690	977		1
	C04750	beta-D-Galactosyl-1,3-N-acetyl-alpha-D-galactosaminyl-R	1081	771		0
		beta-D-Galactosyl-1,3-N-acetyl-alpha-D-galactosaminyl-R	1081	1264		1
	C00319	Sphingosine	334			0
	C02960	Ceramide 1-phosphate	708			0
	C00550	Sphingomyelin	1113	1362		1
		Sphingomyelin	1113	1082		0
	C12126	Dihydroceramide	1075	572		1
		Dihydroceramide	1075	1362		0
	C04233	2-Acyl-sn-glycero-3-phosphocholine	373	418		0
	C01246	Dolichyl beta-D-glucosyl phosphate	22	889		1
	C03862	Dolichyl phosphate D-mannose	1211	1157		1
		Dolichyl phosphate D-mannose	1211	893		1
	C05864	(alpha-D-Mannosyl)4-beta-D-mannosyl-diacetylchitobiosyldiphosphodolichol	884	28		1
		(alpha-D-Mannosyl)4-beta-D-mannosyl-diacetylchitobiosyldiphosphodolichol	884	893		1
	C18125	1-Acyl-sn-glycero-3-phosphoserine	924	1181		1
	C14825	9(10)-EpOME	380			0
	C14826	12(13)-EpOME	381			0
	C14769	8,9-EET	1025			0
	C14768	5,6-EET	1026			0
	C14778	16(R)-HETE	948			0
	C14749	19(S)-HETE	853			0
	C14770	11,12-EET	951			0
	C14771	14,15-EET	952			0
	C00517	Hexadecanal	140	260		1
	C16636	tRNA(Sec)	875	1079		1
	C00024	Acetyl-CoA	157	240		1
		Acetyl-CoA	157	930		1
		Acetyl-CoA	157	146		1
		Acetyl-CoA	157	1124		0
		Acetyl-CoA	157	202		1
		Acetyl-CoA	157	1308		0
		Acetyl-CoA	157	382		1
		Acetyl-CoA	157	405		1
		Acetyl-CoA	157	695		1
		Acetyl-CoA	157	1304		0
		Acetyl-CoA	157	227		0
	C05125	2-(alpha-Hydroxyethyl)thiamine diphosphate	89	382		0
	C00041	L-Alanine	757	1112		1
		L-Alanine	757	162		1
	C16255	[Dihydrolipoyllysine-residue acetyltransferase]	382	157		1
		[Dihydrolipoyllysine-residue acetyltransferase]	382	1162		1
	C00957	Mercaptopyruvate	1284	1019		1
		Mercaptopyruvate	1284	162		1
		Mercaptopyruvate	1284	1296		1
	C00186	(S)-Lactate	1249	162		1
	C00133	D-Alanine	750	162		0
	C01061	4-Fumarylacetoacetate	343	1033		0
		4-Fumarylacetoacetate	343	631		0
		4-Fumarylacetoacetate	343	95		1
	C15812	[Enzyme]-S-sulfanylcysteine	669	671		1
		[Enzyme]-S-sulfanylcysteine	669	1019		1
	C05526	S-Glutathionyl-L-cysteine	985	650		1
		S-Glutathionyl-L-cysteine	985	1019		1
	C00283	Hydrogen sulfide	736			0
	C00669	gamma-L-Glutamyl-L-cysteine	515	650		0
	C03125	L-Cysteinyl-tRNA(Cys)	475			0
	C00606	3-Sulfino-L-alanine	387	141		0
		3-Sulfino-L-alanine	387	984		1
	C02291	L-Cystathionine	679	430		0
		L-Cystathionine	679	933		0
		L-Cystathionine	679	1019		0
	C01419	Cys-Gly	1048	650		1
		Cys-Gly	1048	1019		0
		Cys-Gly	1048	74		0
	C00979	O-Acetyl-L-serine	1312	1298		0
		O-Acetyl-L-serine	1312	1019		0
	C04640	2-(Formamido)-N1-(5'-phosphoribosyl)acetamidine	1128	594		0
	C00311	Isocitrate	328	930		1
		Isocitrate	328	159		0
		Isocitrate	328	451		1
		Isocitrate	328	1207		1
	C00417	cis-Aconitate	1207	930		1
		cis-Aconitate	1207	328		1
	C04540	N4-(Acetyl-beta-D-glucosaminyl)asparagine	342	675		0
		N4-(Acetyl-beta-D-glucosaminyl)asparagine	342	762		0
	C00099	beta-Alanine	1011	316		1
		beta-Alanine	1011	949		1
	C05665	3-Aminopropanal	949	1011		1
	C00438	N-Carbamoyl-L-aspartate	990	148		1
	C02984	L-Aspartyl-tRNA(Asp)	697			0
	C03402	L-Asparaginyl-tRNA(Asn)	39	1324		1
	C00402	D-Aspartate	1319	73		0
	C02399	D-Xylosylprotein	977	1277		0
		D-Xylosylprotein	977	690		1
	C04902	beta-D-Galactosyl-1,3-(N-acetyl-beta-D-glucosaminyl-1,6)-N-acetyl-D-	771			0
	C00588	Choline phosphate	1082	263		0
	C00836	Sphinganine	572	1075		1
	G10598	(Glc)1 (GlcNAc)2 (Man)9 (PP-Dol)1	889	887		1
		(Glc)1 (GlcNAc)2 (Man)9 (PP-Dol)1	889	890		1
		(Glc)1 (GlcNAc)2 (Man)9 (PP-Dol)1	889	22		1
	G00146	(GlcN)1 (Ino(acyl)-P)1 (Man)1	1157	1158		1
		(GlcN)1 (Ino(acyl)-P)1 (Man)1	1157	1211		1
	G10595	(GlcNAc)2 (Man)6 (PP-Dol)1	893	884		1
		(GlcNAc)2 (Man)6 (PP-Dol)1	893	1211		1
		(GlcNAc)2 (Man)6 (PP-Dol)1	893	894		1
	C00010	CoA	240	157		1
		CoA	240	1299		1
		CoA	240	1180		1
	C00332	Acetoacetyl-CoA	146	1033		1
		Acetoacetyl-CoA	146	157		1
		Acetoacetyl-CoA	146	962		1
		Acetoacetyl-CoA	146	1350		0
	C00083	Malonyl-CoA	1124	359		0
	C06548	Ethylene oxide	202	157		1
	C03508	L-2-Amino-3-oxobutanoic acid	1308			0
	C16389	(6Z,9Z,12Z,15Z,18Z)-3-Oxotetracosapenta-6,9,12,15,18-enoyl-CoA	405	157		1
		(6Z,9Z,12Z,15Z,18Z)-3-Oxotetracosapenta-6,9,12,15,18-enoyl-CoA	405	406		1
		(6Z,9Z,12Z,15Z,18Z)-3-Oxotetracosapenta-6,9,12,15,18-enoyl-CoA	405	324		1
		(6Z,9Z,12Z,15Z,18Z)-3-Oxotetracosapenta-6,9,12,15,18-enoyl-CoA	405	1180		1
	C07118	Benzoyl acetyl-CoA	695	157		1
		Benzoyl acetyl-CoA	695	138		1
	C02232	3-Oxoadipyl-CoA	1304	1243		1
	C03939	Acetyl-[acyl-carrier protein]	227	645		0
	C00033	Acetate	77	157		0
		Acetate	77	1123		1
		Acetate	77	461		0
	C00222	3-Oxopropanoate	316	157		0
		3-Oxopropanoate	316	1011		1
	C00886	L-Alanyl-tRNA	1112	757		1
		L-Alanyl-tRNA	1112	99		1
	C15973	Enzyme N6-(dihydrolipoyl)lysine	1162	1163		1
		Enzyme N6-(dihydrolipoyl)lysine	1162	295		1
		Enzyme N6-(dihydrolipoyl)lysine	1162	1166		1
		Enzyme N6-(dihydrolipoyl)lysine	1162	1168		1
		Enzyme N6-(dihydrolipoyl)lysine	1162	382		1
		Enzyme N6-(dihydrolipoyl)lysine	1162	383		1
	C05823	3-Mercaptolactate	1296	1284		1
	C00091	Succinyl-CoA	849	756		1
		Succinyl-CoA	849	460		1
		Succinyl-CoA	849	159		0
		Succinyl-CoA	849	1304		0
		Succinyl-CoA	849	383		1
	C00232	Succinate semialdehyde	235	756		1
		Succinate semialdehyde	235	147		1
	C00026	2-Oxoglutarate	159	156		1
		2-Oxoglutarate	159	987		1
		2-Oxoglutarate	159	1191		1
		2-Oxoglutarate	159	756		0
		2-Oxoglutarate	159	383		0
		2-Oxoglutarate	159	469		1
		2-Oxoglutarate	159	976		0
	C00164	Acetoacetate	1033	1350		1
		Acetoacetate	1033	146		0
	C01036	4-Maleylacetoacetate	95	343		1
	C15811	[Enzyme]-cysteine	671	669		1
	C00051	Glutathione	650	468		1
		Glutathione	650	1048		1
		Glutathione	650	985		1
		Glutathione	650	636		1
	C00519	Hypotaurine	141			0
	C05527	3-Sulfinylpyruvate	984	387		1
	C00109	2-Oxobutanoate	430	564		1
	C00155	L-Homocysteine	933	413		0
	C00143	5,10-Methylenetetrahydrofolate	829	909		1
		5,10-Methylenetetrahydrofolate	829	125		1
		5,10-Methylenetetrahydrofolate	829	428		1
	C05519	L-Allothreonine	721	74		1
		L-Allothreonine	721	1123		1
	C02412	Glycyl-tRNA(Gly)	447			0
	C01242	S-Aminomethyldihydrolipoylprotein	24	799		1
	C00048	Glyoxylate	763	74		1
	C00188	L-Threonine	1247	74		0
		L-Threonine	1247	430		0
		L-Threonine	1247	795		0
	C05824	S-Sulfo-L-cysteine	1298			0
	C03373	Aminoimidazole ribotide	594	848		1
	C05379	Oxalosuccinate	451	328		1
		Oxalosuccinate	451	159		0
	C01239	N-Acetyl-beta-D-glucosaminylamine	675			0
	C02642	3-Ureidopropionate	370	1096		1
		3-Ureidopropionate	370	1011		0
	C00337	(S)-Dihydroorotate	148	990		1
		(S)-Dihydroorotate	148	1149		1
	C00169	Carbamoyl phosphate	1042	990		0
	C06113	L-Aspartyl-tRNA(Asn)	1324	39		1
	G00155	(Gal)1 (Xyl)1 (Ser)1	1277	433		0
	C00307	CDP-choline	263			0
	C05868	(alpha-D-Mannosyl)8-beta-D-mannosyl-diacetylchitobiosyldiphosphodolichol	887	889		1
		(alpha-D-Mannosyl)8-beta-D-mannosyl-diacetylchitobiosyldiphosphodolichol	887	895		1
	G10599	(Glc)2 (GlcNAc)2 (Man)9 (PP-Dol)1	890	889		1
		(Glc)2 (GlcNAc)2 (Man)9 (PP-Dol)1	890	88		1
	G00145	(GlcN)1 (Ino(acyl)-P)1	1158	1157		1
	G10596	(GlcNAc)2 (Man)7 (PP-Dol)1	894	893		1
		(GlcNAc)2 (Man)7 (PP-Dol)1	894	895		1
	C16169	(4Z,7Z,10Z,13Z,16Z,19Z)-Docosahexaenoyl-CoA	1299	240		1
		(4Z,7Z,10Z,13Z,16Z,19Z)-Docosahexaenoyl-CoA	1299	1313		1
	C16173	(4Z,7Z,10Z,13Z,16Z)-Docosapentaenoyl-CoA	1180	240		1
		(4Z,7Z,10Z,13Z,16Z)-Docosapentaenoyl-CoA	1180	405		1
	C00882	Dephospho-CoA	16	240		0
	C01134	Pantetheine 4'-phosphate	170	16		0
	C00831	Pantetheine	611	170		0
	C01144	(S)-3-Hydroxybutanoyl-CoA	962	146		1
		(S)-3-Hydroxybutanoyl-CoA	962	590		1
	C00356	(S)-3-Hydroxy-3-methylglutaryl-CoA	1350	1204		1
	C01209	Malonyl-[acyl-carrier protein]	359	645		0
	C16388	(6Z,9Z,12Z,15Z,18Z)-3-Hydroxytetracosapenta-6,9,12,15,18-enoyl-CoA	406	407		1
		(6Z,9Z,12Z,15Z,18Z)-3-Hydroxytetracosapenta-6,9,12,15,18-enoyl-CoA	406	323		1
		(6Z,9Z,12Z,15Z,18Z)-3-Hydroxytetracosapenta-6,9,12,15,18-enoyl-CoA	406	405		1
		(6Z,9Z,12Z,15Z,18Z)-3-Hydroxytetracosapenta-6,9,12,15,18-enoyl-CoA	406	1127		1
	C00003	NAD+	324	321		1
		NAD+	324	931		1
		NAD+	324	1313		1
		NAD+	324	405		1
	C00512	S-Benzoate coenzyme A	138	695		1
	C14145	(3S)-3-Hydroxyadipyl-CoA	1243	1244		1
		(3S)-3-Hydroxyadipyl-CoA	1243	1304		1
	C05744	Acetoacetyl-[acp]	645	646		1
	C00084	Acetaldehyde	1123	721		1
		Acetaldehyde	1123	729		1
		Acetaldehyde	1123	77		1
	C05993	Acetyl adenylate	461			0
	C01635	tRNA(Ala)	99	1112		1
	C15972	Enzyme N6-(lipoyl)lysine	1163	505		1
		Enzyme N6-(lipoyl)lysine	1163	1162		1
		Enzyme N6-(lipoyl)lysine	1163	1164		1
		Enzyme N6-(lipoyl)lysine	1163	1166		1
		Enzyme N6-(lipoyl)lysine	1163	1168		1
		Enzyme N6-(lipoyl)lysine	1163	382		0
		Enzyme N6-(lipoyl)lysine	1163	383		0
		Enzyme N6-(lipoyl)lysine	1163	295		0
	C06157	S-Glutaryldihydrolipoamide-E	295	1162		1
		S-Glutaryldihydrolipoamide-E	295	1115		1
	C15977	S-(2-Methylpropanoyl)-dihydrolipoamide-E	1166	1162		1
		S-(2-Methylpropanoyl)-dihydrolipoamide-E	1166	1163		1
		S-(2-Methylpropanoyl)-dihydrolipoamide-E	1166	822		1
		S-(2-Methylpropanoyl)-dihydrolipoamide-E	1166	1167		1
	C15979	S-(2-Methylbutanoyl)-dihydrolipoamide-E	1168	110		1
		S-(2-Methylbutanoyl)-dihydrolipoamide-E	1168	1169		1
		S-(2-Methylbutanoyl)-dihydrolipoamide-E	1168	1162		1
		S-(2-Methylbutanoyl)-dihydrolipoamide-E	1168	1163		1
	C16254	S-Succinyldihydrolipoamide-E	383	849		1
		S-Succinyldihydrolipoamide-E	383	1162		1
	C01213	(R)-Methylmalonyl-CoA	460	849		1
		(R)-Methylmalonyl-CoA	460	133		1
	C00334	4-Aminobutanoate	147	1111		1
		4-Aminobutanoate	147	235		1
	C00433	2,5-Dioxopentanoate	987	159		1
	C03196	(S)-2-Hydroxyglutarate	1191	159		1
	C02630	2-Hydroxyglutarate	469	159		1
	C05381	3-Carboxy-1-hydroxypropyl-ThPP	976	383		0
	C00064	L-Glutamine	512	156		1
		L-Glutamine	512	1042		0
		L-Glutamine	512	786		0
	C01165	L-Glutamate 5-semialdehyde	727	156		1
		L-Glutamate 5-semialdehyde	727	1200		1
		L-Glutamate 5-semialdehyde	727	415		1
	C03287	L-Glutamyl 5-phosphate	1200	727		1
	C03912	(S)-1-Pyrroline-5-carboxylate	390	156		1
		(S)-1-Pyrroline-5-carboxylate	390	827		1
	C02987	L-Glutamyl-tRNA(Glu)	699			0
	C03541	Tetrahydrofolyl-[Glu](n)	902			0
	C00544	Homogentisate	999	95		0
	C02320	R-S-Glutathione	468	836		1
		R-S-Glutathione	468	650		1
	C00127	Glutathione disulfide	636	650		1
	C03451	(R)-S-Lactoylglutathione	1102	650		0
	C03899	S-(2-Hydroxyacyl)glutathione	129	650		0
	C01031	S-Formylglutathione	96	854		1
		S-Formylglutathione	96	650		0
	C05984	2-Hydroxybutanoic acid	564	430		1
	C05699	L-Selenocystathionine	621	622		0
		L-Selenocystathionine	621	562		0
		L-Selenocystathionine	621	430		0
	C00021	S-Adenosyl-L-homocysteine	160	72		0
		S-Adenosyl-L-homocysteine	160	933		0
	C00542	Cystathionine	1000	933		0
	C00019	S-Adenosyl-L-methionine	247	171		0
	C01180	4-Methylthio-2-oxobutanoic acid	666	413		1
	C00445	5,10-Methenyltetrahydrofolate	909	237		1
		5,10-Methenyltetrahydrofolate	909	1322		1
		5,10-Methenyltetrahydrofolate	909	829		1
	C00440	5-Methyltetrahydrofolate	125	829		1
	C00101	Tetrahydrofolate	428	1327		0
		Tetrahydrofolate	428	1205		1
		Tetrahydrofolate	428	49		1
		Tetrahydrofolate	428	829		1
	C02972	Dihydrolipoylprotein	799	24		1
		Dihydrolipoylprotein	799	1309		1
	C02051	Lipoylprotein	1309	799		1
		Lipoylprotein	1309	24		0
	C00160	Glycolate	1037	763		0
	C02992	L-Threonyl-tRNA(Thr)	795			0
	C04751	1-(5-Phospho-D-ribosyl)-5-amino-4-imidazolecarboxylate	848	442		0
		1-(5-Phospho-D-ribosyl)-5-amino-4-imidazolecarboxylate	848	594		1
	C00429	5,6-Dihydrouracil	1096	423		1
		5,6-Dihydrouracil	1096	370		1
	C00295	Orotate	1149	84		0
		Orotate	1149	148		1
	C06899	Chloral hydrate	433	826		1
		Chloral hydrate	433	607		1
	G10597	(GlcNAc)2 (Man)8 (PP-Dol)1	895	894		1
		(GlcNAc)2 (Man)8 (PP-Dol)1	895	887		1
	G00008	(Glc)3 (GlcNAc)2 (Man)9 (PP-Dol)1	88	890		1
		(Glc)3 (GlcNAc)2 (Man)9 (PP-Dol)1	88	925		1
		(Glc)3 (GlcNAc)2 (Man)9 (PP-Dol)1	88	87		1
	C16376	(6Z,9Z,12Z,15Z,18Z,21Z)-3-Oxotetracosahexa-6,9,12,15,18,21-enoyl-CoA	1313	324		1
		(6Z,9Z,12Z,15Z,18Z,21Z)-3-Oxotetracosahexa-6,9,12,15,18,21-enoyl-CoA	1313	1299		1
		(6Z,9Z,12Z,15Z,18Z,21Z)-3-Oxotetracosahexa-6,9,12,15,18,21-enoyl-CoA	1313	1315		1
	C00877	Crotonoyl-CoA	590	1141		1
		Crotonoyl-CoA	590	962		1
	C00418	(R)-Mevalonate	1204	86		0
		(R)-Mevalonate	1204	1350		1
	C16387	(2E,6Z,9Z,12Z,15Z,18Z)-Tetracosahexa-2,6,9,12,15,18-enoyl-CoA	407	1179		1
		(2E,6Z,9Z,12Z,15Z,18Z)-Tetracosahexa-2,6,9,12,15,18-enoyl-CoA	407	406		1
	C00004	NADH	323	1315		1
		NADH	323	406		1
	C00080	H+	1127	1315		1
		H+	1127	1209		1
		H+	1127	406		1
	C00006	NADP+	321	324		1
	C00857	Deamino-NAD+	800	242		0
		Deamino-NAD+	800	324		0
	C00455	Nicotinamide D-ribonucleotide	818	324		0
		Nicotinamide D-ribonucleotide	818	979		0
	C03150	N-Ribosylnicotinamide	979	931		1
	C14144	5-Carboxy-2-pentenoyl-CoA	1244	1243		1
	C04618	(3R)-3-Hydroxybutanoyl-[acyl-carrier protein]	646	645		1
		(3R)-3-Hydroxybutanoyl-[acyl-carrier protein]	646	1316		1
	C00469	Ethanol	729	1123		1
	C00020	AMP	161	72		1
		AMP	161	461		0
		AMP	161	199		1
		AMP	161	319		0
	C00068	Thiamin diphosphate	505	980		0
		Thiamin diphosphate	505	1169		1
		Thiamin diphosphate	505	1163		1
		Thiamin diphosphate	505	1165		1
		Thiamin diphosphate	505	1167		1
	C15975	S-(3-Methylbutanoyl)-dihydrolipoamide-E	1164	1163		1
		S-(3-Methylbutanoyl)-dihydrolipoamide-E	1164	1165		1
	C00527	Glutaryl-CoA	1115	448		1
		Glutaryl-CoA	1115	295		1
		Glutaryl-CoA	1115	590		0
	C00322	2-Oxoadipate	56	1115		0
		2-Oxoadipate	56	295		0
	C00630	2-Methylpropanoyl-CoA	822	1210		1
		2-Methylpropanoyl-CoA	822	1166		1
	C15976	2-Methyl-1-hydroxypropyl-ThPP	1167	505		1
		2-Methyl-1-hydroxypropyl-ThPP	1167	1166		1
	C00141	3-Methyl-2-oxobutanoic acid	831	1253		1
		3-Methyl-2-oxobutanoic acid	831	1166		0
		3-Methyl-2-oxobutanoic acid	831	1167		0
	C15980	(S)-2-Methylbutanoyl-CoA	110	1168		1
		(S)-2-Methylbutanoyl-CoA	110	484		1
	C15978	2-Methyl-1-hydroxybutyl-ThPP	1169	1168		1
		2-Methyl-1-hydroxybutyl-ThPP	1169	505		1
	C00671	(S)-3-Methyl-2-oxopentanoic acid	419	1168		0
		(S)-3-Methyl-2-oxopentanoic acid	419	1169		0
		(S)-3-Methyl-2-oxopentanoic acid	419	1320		1
	C00683	(S)-Methylmalonyl-CoA	133	460		1
	C00555	4-Aminobutyraldehyde	1111	147		1
	C02282	Glutaminyl-tRNA	786	1325		0
	C00077	L-Ornithine	415	727		1
		L-Ornithine	415	749		0
	C00148	L-Proline	827	891		0
		L-Proline	827	958		0
		L-Proline	827	390		1
	C01179	3-(4-Hydroxyphenyl)pyruvate	167	999		0
		3-(4-Hydroxyphenyl)pyruvate	167	1125		1
	C05729	R-S-Cysteinylglycine	836	468		1
		R-S-Cysteinylglycine	836	841		1
	C14180	S-(Hydroxymethyl)glutathione	854	96		1
	C05698	Selenohomocysteine	622			0
	C05688	L-Selenocysteine	562	688		1
	C05692	Se-Adenosyl-L-selenohomocysteine	617	622		0
		Se-Adenosyl-L-selenohomocysteine	617	72		0
	C01137	S-Adenosylmethioninamine	171			0
	C15606	1,2-Dihydroxy-5-(methylthio)pent-1-en-3-one	168	666		0
		1,2-Dihydroxy-5-(methylthio)pent-1-en-3-one	168	233		0
		1,2-Dihydroxy-5-(methylthio)pent-1-en-3-one	168	445		1
		1,2-Dihydroxy-5-(methylthio)pent-1-en-3-one	168	446		1
	C00234	10-Formyltetrahydrofolate	237	909		1
		10-Formyltetrahydrofolate	237	428		0
		10-Formyltetrahydrofolate	237	191		0
	C03479	5-Formyltetrahydrofolate	1322	909		1
	C09332	Tetrahydrofolyl-[Glu](2)	1327			0
	C00415	Dihydrofolate	1205	49		1
		Dihydrofolate	1205	428		1
	C00504	Folate	49	1205		1
		Folate	49	428		1
	C04823	1-(5'-Phosphoribosyl)-5-amino-4-(N-succinocarboxamide)-imidazole	442	1232		1
	C00526	Deoxyuridine	221	423		1
		Deoxyuridine	221	1004		1
	C00299	Uridine	623	423		1
		Uridine	623	425		1
	C01168	Pseudouridine 5'-phosphate	1259	423		0
	C01103	Orotidine 5'-phosphate	84	425		0
	C07490	Trichloroethanol	826	51		1
		Trichloroethanol	826	433		1
		Trichloroethanol	826	607		0
	C11150	Trichloroacetate	607	433		1
	C00621	Dolichyl diphosphate	925	201		1
		Dolichyl diphosphate	925	88		1
		Dolichyl diphosphate	925	981		1
	G00009	(Glc)3 (GlcNAc)2 (Man)9 (Asn)1	87	981		1
		(Glc)3 (GlcNAc)2 (Man)9 (Asn)1	87	88		1
		(Glc)3 (GlcNAc)2 (Man)9 (Asn)1	87	579		1
	C16375	(6Z,9Z,12Z,15Z,18Z,21Z)-3-Hydroxytetracosahexa-6,9,12,15,18,21-	1315	323		1
		(6Z,9Z,12Z,15Z,18Z,21Z)-3-Hydroxytetracosahexa-6,9,12,15,18,21-	1315	1313		1
		(6Z,9Z,12Z,15Z,18Z,21Z)-3-Hydroxytetracosahexa-6,9,12,15,18,21-	1315	1314		1
		(6Z,9Z,12Z,15Z,18Z,21Z)-3-Hydroxytetracosahexa-6,9,12,15,18,21-	1315	1127		1
	C05116	3-Hydroxybutanoyl-CoA	1141	590		1
	C00136	Butanoyl-CoA	747	590		0
		Butanoyl-CoA	747	1056		1
	C01107	(R)-5-Phosphomevalonate	86	1054		0
	C01143	(R)-5-Diphosphomevalonate	1054			0
	C16172	(6Z,9Z,12Z,15Z,18Z)-Tetracosapentaenoyl-CoA	1179	407		1
		(6Z,9Z,12Z,15Z,18Z)-Tetracosapentaenoyl-CoA	1179	1174		1
	C00412	Stearoyl-CoA	1209	137		0
		Stearoyl-CoA	1209	322		1
		Stearoyl-CoA	1209	312		1
		Stearoyl-CoA	1209	1127		1
	C01185	Nicotinate D-ribonucleotide	668	800		0
		Nicotinate D-ribonucleotide	668	1070		1
	C00013	Diphosphate	242	318		0
	C04246	But-2-enoyl-[acyl-carrier protein]	1316	644		1
		But-2-enoyl-[acyl-carrier protein]	1316	646		1
	C03794	N6-(1,2-Dicarboxyethyl)-AMP	199	161		1
	C00008	ADP	319	154		1
		ADP	319	325		1
		ADP	319	760		1
	C00575	3',5'-Cyclic AMP	34	161		0
	C00054	Adenosine 3',5'-bisphosphate	1287	161		0
	C00170	5'-Methylthioadenosine	1136			0
	C00559	Deoxyadenosine	1110	833		1
	C03028	Thiamin triphosphate	980			0
	C15974	3-Methyl-1-hydroxybutyl-ThPP	1165	505		1
		3-Methyl-1-hydroxybutyl-ThPP	1165	1164		1
	C00378	Thiamine	1120	505		0
	C00233	4-Methyl-2-oxopentanoate	236	632		1
		4-Methyl-2-oxopentanoate	236	1164		0
		4-Methyl-2-oxopentanoate	236	1165		0
	C02411	Glutaconyl-1-CoA	448	1115		1
	C03460	2-Methylprop-2-enoyl-CoA	1210	1086		1
		2-Methylprop-2-enoyl-CoA	1210	822		1
	C00183	L-Valine	1253	831		1
		L-Valine	1253	213		0
	C03345	2-Methylbut-2-enoyl-CoA	484	110		1
		2-Methylbut-2-enoyl-CoA	484	1256		1
		2-Methylbut-2-enoyl-CoA	484	97		1
	C00407	L-Isoleucine	1320	419		1
		L-Isoleucine	1320	476		0
	C00100	Propanoyl-CoA	427	133		0
		Propanoyl-CoA	427	996		1
		Propanoyl-CoA	427	485		0
		Propanoyl-CoA	427	568		1
	C00315	Spermidine	332	1238		1
		Spermidine	332	1355		0
	C00437	N-Acetylornithine	692	415		0
	C06112	L-Glutamyl-tRNA(Gln)	1325			0
	C02702	L-Prolyl-tRNA(Pro)	891			0
	C05726	S-Substituted L-cysteine	841	836		1
	C00483	Tyramine	500	573		0
	C00355	3,4-Dihydroxy-L-phenylalanine	1351	573		0
	C00822	Dopaquinone	710			0
	C02839	L-Tyrosyl-tRNA(Tyr)	1293	1125		1
		L-Tyrosyl-tRNA(Tyr)	1293	231		1
	C00166	Phenylpyruvate	1035	411		1
		Phenylpyruvate	1035	1178		0
	C05332	Phenethylamine	103			0
	C03511	L-Phenylalanyl-tRNA(Phe)	1196			0
	C02505	2-Phenylacetamide	677			0
	C01528	Selenide	688	562		1
		Selenide	688	339		0
		Selenide	688	661		1
	C08276	3-(Methylthio)propionic acid	233			0
	C15650	2,3-Diketo-5-methylthiopentyl-1-phosphate	445	168		1
		2,3-Diketo-5-methylthiopentyl-1-phosphate	445	561		1
		2,3-Diketo-5-methylthiopentyl-1-phosphate	445	446		1
	C15651	2-Hydroxy-3-keto-5-methylthiopentenyl-1-phosphate	446	168		1
		2-Hydroxy-3-keto-5-methylthiopentenyl-1-phosphate	446	445		1
	C05928	10-Formyltetrahydrofolyl L-glutamate	191	190		0
	C00921	Dihydropteroate	812	1205		0
	C04677	1-(5'-Phosphoribosyl)-5-amino-4-imidazolecarboxamide	1232	1023		0
		1-(5'-Phosphoribosyl)-5-amino-4-imidazolecarboxamide	1232	442		1
	C00365	dUMP	1004	1288		0
		dUMP	1004	1003		1
		dUMP	1004	221		1
	C00105	UMP	425	244		1
		UMP	425	623		1
	C00475	Cytidine	612	649		1
		Cytidine	612	623		0
	C14869	Trichloroethanol glucuronide	51	826		1
	C04213	Dolichyl diphosphooligosaccharide	201	925		1
	C03021	Protein asparagine	981	925		1
		Protein asparagine	981	87		1
	G00171	(Glc)2 (GlcNAc)2 (Man)9 (Asn)1	579	87		1
		(Glc)2 (GlcNAc)2 (Man)9 (Asn)1	579	1370		1
	C16374	(2E,6Z,9Z,12Z,15Z,18Z,21Z)-Tetracosahepta-2,6,9,12,15,18,21-enoyl-	1314	1315		1
		(2E,6Z,9Z,12Z,15Z,18Z,21Z)-Tetracosahepta-2,6,9,12,15,18,21-enoyl-	1314	1300		1
	C05269	3-Oxohexanoyl-CoA	1056	747		1
		3-Oxohexanoyl-CoA	1056	1055		1
	C01352	FADH2	1174	1300		1
		FADH2	1174	1179		1
	C00510	Oleoyl-CoA	137			0
	C00005	NADPH	322	1209		1
	C16218	(2E)-Octadecenoyl-CoA	312	52		1
		(2E)-Octadecenoyl-CoA	312	1209		1
	C05841	Nicotinate D-ribonucleoside	1070	395		1
		Nicotinate D-ribonucleoside	1070	668		1
	C00253	Nicotinate	395	1070		1
		Nicotinate	395	688		0
	C00009	Orthophosphate	318			0
	C05745	Butyryl-[acp]	644	643		0
		Butyryl-[acp]	644	1316		1
	C00130	IMP	753	616		0
		IMP	753	250		1
		IMP	753	1023		1
		IMP	753	199		0
	C00206	dADP	154	752		1
		dADP	154	319		1
	C00002	ATP	325	34		0
		ATP	325	760		1
		ATP	325	319		1
	C00046	RNA	760	75		1
		RNA	760	244		1
		RNA	760	319		1
		RNA	760	509		1
		RNA	760	523		1
		RNA	760	325		1
		RNA	760	417		1
		RNA	760	761		1
	C04188	S-Methyl-5-thio-D-ribose 1-phosphate	41	1136		0
	C00360	dAMP	1007	154		0
		dAMP	1007	1110		0
	C00123	L-Leucine	632	236		1
		L-Leucine	632	35		0
	C06000	(S)-3-Hydroxyisobutyryl-CoA	1086	1210		1
		(S)-3-Hydroxyisobutyryl-CoA	1086	1240		1
	C02554	L-Valyl-tRNA(Val)	213			0
	C04405	(2S,3S)-3-Hydroxy-2-methylbutanoyl-CoA	1256	484		1
		(2S,3S)-3-Hydroxy-2-methylbutanoyl-CoA	1256	485		1
	C01033	2-Methylbutanoyl-CoA	97	484		1
	C03127	L-Isoleucyl-tRNA(Ile)	476			0
	C00894	Propenoyl-CoA	996	950		1
		Propenoyl-CoA	996	427		1
	C03344	2-Methylacetoacetyl-CoA	485	1256		1
	C05983	Propionyladenylate	568	427		1
	C00163	Propanoate	1040	427		0
		Propanoate	1040	568		0
	C06002	(S)-Methylmalonate semialdehyde	1087	1199		1
		(S)-Methylmalonate semialdehyde	1087	1240		1
		(S)-Methylmalonate semialdehyde	1087	975		1
		(S)-Methylmalonate semialdehyde	1087	427		0
	C00349	2-Methyl-3-oxopropanoate	1230	664		1
		2-Methyl-3-oxopropanoate	1230	427		0
		2-Methyl-3-oxopropanoate	1230	361		1
	C00986	1,3-Diaminopropane	1238	332		1
	C00750	Spermine	1355			0
	C04281	L-1-Pyrroline-3-hydroxy-5-carboxylate	269	958		1
		L-1-Pyrroline-3-hydroxy-5-carboxylate	269	356		1
	C03758	Dopamine	573	787		0
	C00787	tRNA(Tyr)	231	1293		1
	C05852	2-Hydroxyphenylacetate	1178			0
	C05172	Selenophosphate	339			0
	C02432	Selenocysteine	661	688		1
	C04582	S-Methyl-5-thio-D-ribulose 1-phosphate	561	445		1
	C05929	10-Formyltetrahydrofolylpolyglutamate	190			0
	C04734	1-(5'-Phosphoribosyl)-5-formamido-4-imidazolecarboxamide	1023	753		1
	C04051	5-Amino-4-imidazolecarboxyamide	62	1232		0
	C01346	dUDP	1288	244		1
		dUDP	1288	733		1
	C00364	dTMP	1003	70		1
		dTMP	1003	1004		1
		dTMP	1003	1006		0
	C00460	dUTP	733	1288		1
		dUTP	733	1004		0
	C00239	dCMP	232	1004		0
		dCMP	232	843		0
		dCMP	232	17		0
	C00015	UDP	244	1288		1
		UDP	244	425		1
		UDP	244	760		1
		UDP	244	417		1
	C00075	UTP	417	244		1
		UTP	417	509		0
		UTP	417	425		0
		UTP	417	760		1
	C00055	CMP	649	612		1
		CMP	649	523		0
	G00010	(Glc)1 (GlcNAc)2 (Man)9 (Asn)1	1370	1326		1
		(Glc)1 (GlcNAc)2 (Man)9 (Asn)1	1370	579		1
	C16168	(6Z,9Z,12Z,15Z,18Z,21Z)-Tetracosahexaenoyl-CoA	1300	1174		1
		(6Z,9Z,12Z,15Z,18Z,21Z)-Tetracosahexaenoyl-CoA	1300	1314		1
	C05268	(S)-Hydroxyhexanoyl-CoA	1055	1152		1
		(S)-Hydroxyhexanoyl-CoA	1055	1056		1
	C16217	3-Hydroxyoctadecanoyl-CoA	52	312		1
	C05746	3-Oxohexanoyl-[acp]	643	642		1
	C00294	Inosine	616	724		1
	C00655	Xanthosine 5'-phosphate	250	1278		0
		Xanthosine 5'-phosphate	250	834		0
		Xanthosine 5'-phosphate	250	753		1
	C00104	IDP	424	753		0
		IDP	424	1126		1
	C00262	Hypoxanthine	724	753		0
		Hypoxanthine	724	994		1
		Hypoxanthine	724	616		1
		Hypoxanthine	724	714		1
	C05512	Deoxyinosine	714	724		1
	C00144	GMP	834	753		0
		GMP	834	995		0
		GMP	834	75		1
		GMP	834	986		0
	C00081	ITP	1126	753		0
		ITP	1126	424		1
	C00131	dATP	752	154		1
		dATP	752	79		1
	C00035	GDP	75	761		1
		GDP	75	760		1
		GDP	75	834		1
		GDP	75	1008		1
	C00063	CTP	509	760		1
		CTP	509	523		1
	C00112	CDP	523	509		1
		CDP	523	760		1
		CDP	523	843		1
	C00044	GTP	761	75		1
		GTP	761	189		0
		GTP	761	834		0
		GTP	761	986		0
		GTP	761	1160		1
		GTP	761	760		1
	C02047	L-Leucyl-tRNA	35			0
	C01762	Xanthosine	1278	994		1
	C06001	(S)-3-Hydroxyisobutyrate	1240	1086		1
		(S)-3-Hydroxyisobutyrate	1240	1087		1
	C05668	3-Hydroxypropionyl-CoA	950	996		1
		3-Hydroxypropionyl-CoA	950	265		1
	C03284	L-3-Amino-isobutanoate	1199	1087		1
	C02170	Methylmalonate	975	1087		1
	C01188	3-Hydroxy-2-methylpropanoate	664	1230		1
	C01205	(R)-3-Amino-2-methylpropanoate	361	1230		1
	C05947	L-erythro-4-Hydroxyglutamate	356	269		1
		L-erythro-4-Hydroxyglutamate	356	105		1
		L-erythro-4-Hydroxyglutamate	356	357		1
	C00547	L-Noradrenaline	787			0
	C00214	Thymidine	70	1003		1
	C00363	dTDP	1006			0
	C00705	dCDP	843	815		1
		dCDP	843	523		1
	C00881	Deoxycytidine	17	221		0
	G00011	(GlcNAc)2 (Man)9 (Asn)1	1326	1372		1
		(GlcNAc)2 (Man)9 (Asn)1	1326	972		1
		(GlcNAc)2 (Man)9 (Asn)1	1326	1370		1
	C05271	trans-Hex-2-enoyl-CoA	1152	207		1
		trans-Hex-2-enoyl-CoA	1152	1055		1
	C05747	(R)-3-Hydroxyhexanoyl-[acp]	642	643		1
		(R)-3-Hydroxyhexanoyl-[acp]	642	641		1
	C00700	XTP	842	250		0
	C00387	Guanosine	995			0
	C00942	3',5'-Cyclic GMP	986			0
	C00242	Guanine	494	145		1
		Guanine	494	277		1
		Guanine	494	995		0
		Guanine	494	834		0
	C00039	DNA	79	815		1
		DNA	79	816		1
		DNA	79	734		1
		DNA	79	752		1
	C00361	dGDP	1008	734		1
		dGDP	1008	75		1
	C05922	Formamidopyrimidine nucleoside triphosphate	189	188		0
	C04895	2-Amino-4-hydroxy-6-(erythro-1,2,3-trihydroxypropyl)dihydropteridine	1160	378		0
		2-Amino-4-hydroxy-6-(erythro-1,2,3-trihydroxypropyl)dihydropteridine	1160	12		0
		2-Amino-4-hydroxy-6-(erythro-1,2,3-trihydroxypropyl)dihydropteridine	1160	209		1
		2-Amino-4-hydroxy-6-(erythro-1,2,3-trihydroxypropyl)dihydropteridine	1160	761		1
	C00459	dTTP	816	1006		0
		dTTP	816	79		1
	C01013	3-Hydroxypropanoate	265	950		1
	C05938	L-4-Hydroxyglutamate semialdehyde	105	356		1
	C05946	D-4-Hydroxy-2-oxoglutarate	357	356		1
	C00458	dCTP	815	843		1
		dCTP	815	79		1
	G00012	(GlcNAc)2 (Man)5 (Asn)1	1372	1326		1
		(GlcNAc)2 (Man)5 (Asn)1	1372	1373		0
	G10694	(GlcNAc)2 (Man)8 (Asn)1	972	1326		1
	C05270	Hexanoyl-CoA	207	1152		1
		Hexanoyl-CoA	207	1060		1
	C05748	trans-Hex-2-enoyl-[acp]	641	642		1
		trans-Hex-2-enoyl-[acp]	641	640		1
	C00330	Deoxyguanosine	145	494		1
	C01499	Queuine	277	494		1	typo...(C01499=C01449)
	C00286	dGTP	734	79		1
		dGTP	734	1005		0
		dGTP	734	1008		1
	C00362	dGMP	1005	145		0
		dGMP	1005	1008		0
	C05923	2,5-Diaminopyrimidine nucleoside triphosphate	188	209		0
	C03684	6-Pyruvoyltetrahydropterin	378			0
	C04874	2-Amino-4-hydroxy-6-(D-erythro-1,2,3-trihydroxypropyl)-7,8-dihydropteridine	12			0
	C06148	2,5-Diamino-6-(5'-triphosphoryl-3',4'-trihydroxy-2'-oxopentyl)-amino-4-oxopyrimidine	209	1160		1
	G00013	(GlcNAc)3 (Man)5 (Asn)1	1373	1366		1
	C05267	3-Oxooctanoyl-CoA	1060	1059		1
		3-Oxooctanoyl-CoA	1060	207		1
	C05749	Hexanoyl-[acp]	640	527		0
		Hexanoyl-[acp]	640	641		1
	G00014	(GlcNAc)3 (Man)3 (Asn)1	1366	1367		1
		(GlcNAc)3 (Man)3 (Asn)1	1366	1373		1
	C05266	(S)-Hydroxyoctanoyl-CoA	1059	1060		1
		(S)-Hydroxyoctanoyl-CoA	1059	210		1
	C05750	3-Oxooctanoyl-[acp]	527	942		1
	G00015	(GlcNAc)4 (Man)3 (Asn)1	1367	1366		1
		(GlcNAc)4 (Man)3 (Asn)1	1367	136		1
	C05276	trans-Oct-2-enoyl-CoA	210	868		1
		trans-Oct-2-enoyl-CoA	210	1059		1
	C04620	(3R)-3-Hydroxyoctanoyl-[acyl-carrier protein]	942	527		1
		(3R)-3-Hydroxyoctanoyl-[acyl-carrier protein]	942	528		1
	G00016	(GlcNAc)4 (LFuc)1 (Man)3 (Asn)1	136	1367		1
		(GlcNAc)4 (LFuc)1 (Man)3 (Asn)1	136	1369		1
	C01944	Octanoyl-CoA	868	1292		0
		Octanoyl-CoA	868	1058		1
		Octanoyl-CoA	868	210		1
	C05751	trans-Oct-2-enoyl-[acp]	528	529		1
		trans-Oct-2-enoyl-[acp]	528	942		1
	G00017	(Gal)2 (GlcNAc)4 (LFuc)1 (Man)3 (Asn)1	1369	136		1
	C02838	L-Octanoylcarnitine	1292			0
	C05265	3-Oxodecanoyl-CoA	1058	868		1
		3-Oxodecanoyl-CoA	1058	1057		1
	C05752	Octanoyl-[acp]	529	528		1
		Octanoyl-[acp]	529	530		0
		Octanoyl-[acp]	529	217		1
	C05264	(S)-Hydroxydecanoyl-CoA	1057	1058		1
		(S)-Hydroxydecanoyl-CoA	1057	211		1
	C05753	3-Oxodecanoyl-[acp]	530	647		1
	C16239	Lipoyl-[acp]	217	529		1
	C05275	trans-Dec-2-enoyl-CoA	211	1057		1
		trans-Dec-2-enoyl-CoA	211	1348		1
	C04619	(3R)-3-Hydroxydecanoyl-[acyl-carrier protein]	647	530		1
		(3R)-3-Hydroxydecanoyl-[acyl-carrier protein]	647	531		1
	C05274	Decanoyl-CoA	1348	211		1
		Decanoyl-CoA	1348	1064		1
	C05754	trans-Dec-2-enoyl-[acp]	531	532		1
		trans-Dec-2-enoyl-[acp]	531	647		1
	C05263	3-Oxododecanoyl-CoA	1064	1063		1
		3-Oxododecanoyl-CoA	1064	1348		1
	C05755	Decanoyl-[acp]	532	531		1
		Decanoyl-[acp]	532	533		0
	C05262	(S)-3-Hydroxydodecanoyl-CoA	1063	365		1
		(S)-3-Hydroxydodecanoyl-CoA	1063	1064		1
	C05756	3-Oxododecanoyl-[acp]	533	534		1
	C03221	2-trans-Dodecenoyl-CoA	365	898		1
		2-trans-Dodecenoyl-CoA	365	1063		1
		2-trans-Dodecenoyl-CoA	365	1295		1
	C05757	(R)-3-Hydroxydodecanoyl-[acp]	534	533		1
		(R)-3-Hydroxydodecanoyl-[acp]	534	535		1
	C02944	3-cis-Dodecenoyl-CoA	898	365		1
	C01832	Lauroyl-CoA	1295	365		1
		Lauroyl-CoA	1295	1062		1
	C05758	trans-Dodec-2-enoyl-[acp]	535	676		1
		trans-Dodec-2-enoyl-[acp]	535	534		1
	C05261	3-Oxotetradecanoyl-CoA	1062	1061		1
		3-Oxotetradecanoyl-CoA	1062	1295		1
	C05223	Dodecanoyl-[acyl-carrier protein]	676	535		1
		Dodecanoyl-[acyl-carrier protein]	676	536		0
	C05260	(S)-3-Hydroxytetradecanoyl-CoA	1061	1150		1
		(S)-3-Hydroxytetradecanoyl-CoA	1061	1062		1
	C05759	3-Oxotetradecanoyl-[acp]	536	149		1
	C05273	trans-Tetradec-2-enoyl-CoA	1150	26		1
		trans-Tetradec-2-enoyl-CoA	1150	1061		1
	C04688	(3R)-3-Hydroxytetradecanoyl-[acyl-carrier protein]	149	536		1
		(3R)-3-Hydroxytetradecanoyl-[acyl-carrier protein]	149	435		1
	C02593	Tetradecanoyl-CoA	26	1150		1
		Tetradecanoyl-CoA	26	967		1
		Tetradecanoyl-CoA	26	43		1
	C05760	trans-Tetradec-2-enoyl-[acp]	435	434		1
		trans-Tetradec-2-enoyl-[acp]	435	149		1
	C05259	3-Oxopalmitoyl-CoA	967	968		1
		3-Oxopalmitoyl-CoA	967	26		1
	C03881	N-Tetradecanoylglycylpeptide	43	1085		1
		N-Tetradecanoylglycylpeptide	43	26		1
	C05761	Tetradecanoyl-[acp]	434	694		1
		Tetradecanoyl-[acp]	434	435		1
		Tetradecanoyl-[acp]	434	437		0
	C05258	(S)-3-Hydroxyhexadecanoyl-CoA	968	967		1
		(S)-3-Hydroxyhexadecanoyl-CoA	968	1151		1
	C02038	Glycylpeptide	1085	43		1
	C06424	Tetradecanoic acid	694	434		1
	C05762	3-Oxohexadecanoyl-[acp]	437	837		1
	C05272	trans-Hexadec-2-enoyl-CoA	1151	968		1
		trans-Hexadec-2-enoyl-CoA	1151	934		1
	C04633	(3R)-3-Hydroxypalmitoyl-[acyl-carrier protein]	837	436		1
		(3R)-3-Hydroxypalmitoyl-[acyl-carrier protein]	837	437		1
	C05763	trans-Hexadec-2-enoyl-[acp]	436	432		1
		trans-Hexadec-2-enoyl-[acp]	436	837		1
	C05764	Hexadecanoyl-[acp]	432	497		0
		Hexadecanoyl-[acp]	432	436		1
	C00249	Hexadecanoic acid	497	934		1
	C02990	L-Palmitoylcarnitine	796			0
	C02588	Retinyl palmitate	1302			0
	C02934	3-Dehydrosphinganine	1195			0
	C00318	L-Carnitine	335	796		0
	C00473	Retinol	614	1302		0
		Retinol	614	111		0
		Retinol	614	1117		1
	C02075	Retinyl ester	111			0
	C00376	Retinal	1117	614		1
3-aminoisobutyric acid	C05100	3-Ureidoisobutyrate	1260	262		0
		3-Ureidoisobutyrate	1260	608		1
	C00906	5,6-Dihydrothymine	608	1260		1
		5,6-Dihydrothymine	608	1138		1
	C00178	Thymine	1138	608		1
Alanine	C05714	alpha-Aminopropiononitrile	937	960		0
tryptophan	C02700	L-Formylkynurenine	892	852		0
	C00398	Tryptamine	1107			0
	C03512	Tryptophanyl-tRNA(Trp)	1197			0
	C05653	Formylanthranilate	852			0
pantothenic acid	C03492	D-4'-Phosphopantothenate	888			0
lysine	C01211	Procollagen 5-hydroxy-L-lysine	459			0
	C03793	N6,N6,N6-Trimethyl-L-lysine	198	394		1
	C05544	Protein N6-methyl-L-lysine	393	392		0
	C05545	Protein N6,N6-dimethyl-L-lysine	392	394		0
	C05546	Protein N6,N6,N6-trimethyl-L-lysine	394	198		1
	C03635	ubiquityllysine	1076			0

## Sheet: Network Nodes
Node Number	Metabolite Name
958	"trans-4-Hydroxy-L-proline"
279	"5-Oxoproline"
784	"alpha,alpha-Trehalose"
156	"L-Glutamate"
413	"L-Methionine"
72	"Adenosine"
833	"Adenine"
828	"(S)-Malate"
511	"L-Serine"
757	"L-Alanine"
750	"D-Alanine"
1011	"beta-Alanine"
930	"Citrate"
762	"L-Aspartate"
74	"Glycine"
932	"L-Asparagine"
395	"Nicotinate"
749	"Putrescine"
410	"L-Tryptophan"
411	"L-Phenylalanine"
1125	"L-Tyrosine"
423	"Uracil"
630	"D-Ribose"
631	"Fumarate"
497	"Hexadecanoic acid"
994	"Xanthine"
1002	"Urate"
707	"Pantothenate"
759	"L-lysine"
361	(R)-3-Amino-2-methylpropanoate
1199	L-3-Amino-isobutanoate
756	"Succinate"
78	"D-Glucose"
1014	"D-Glucose 6-phosphate"
153	"Maltose"
1131	"Sucrose"
1252	"Cellobiose"
1122	"D-Fructose 6-phosphate"
426	"D-Glucose 1-phosphate"
489	"1D-myo-Inositol 3-phosphate"
674	"D-Glucono-1,5-lactone 6-phosphate"
726	"alpha-D-Glucose"
569	"beta-D-Fructose"
1017	"D-Fructose"
317	"beta-D-Glucose"
609	"D-Mannose 6-phosphate"
1352	"D-Fructose 1,6-bisphosphate"
606	"D-Erythrose 4-phosphate"
1353	"D-Glucosamine 6-phosphate"
517	"beta-D-Fructose 2,6-bisphosphate"
163	"UDP-glucose"
516	"alpha-D-Glucose 6-phosphate"
944	"Amylose"
1009	"Starch"
746	"myo-Inositol"
1228	"6-Phospho-D-gluconate"
1145	"beta-D-Glucose 6-phosphate"
758	"D-Sorbitol"
180	"D-Glucoside"
770	"beta-D-Fructose 6-phosphate"
33	"beta-D-Fructose 2-phosphate"
850	"Cellulose"
820	"D-Mannose 1-phosphate"
929	"D-Mannose"
521	"Glycerone phosphate"
525	"D-Glyceraldehyde 3-phosphate"
907	"Sedoheptulose 1,7-bisphosphate"
499	"Sedoheptulose 7-phosphate"
1349	"N-Acetyl-D-glucosamine 6-phosphate"
55	"D-Glucosamine"
1036	"UDP-glucuronate"
150	"3-D-Glucosyl-1,2-diacylglycerol"
651	"UDP-D-galactose"
1365	"D-Glucuronate"
553	"1-Phosphatidyl-D-myo-inositol"
175	"Inositol 1-phosphate"
901	"myo-Inositol 4-phosphate"
1361	"D-Ribulose 5-phosphate"
397	"D-Gluconic acid"
866	"Sorbitol 6-phosphate"
234	"D-Xylulose 5-phosphate"
450	"beta-D-Fructose 1,6-bisphosphate"
1018	"GDP-mannose"
1069	"1,4-beta-D-Mannan"
1015	"sn-Glycerol 3-phosphate"
593	"Acylglycerone phosphate"
867	"D-Fructose 1-phosphate"
1251	"Glycerone"
246	"Pyridoxal phosphate"
420	"2-Deoxy-D-ribose 5-phosphate"
239	"3-Phospho-D-glyceroyl phosphate"
519	"D-Ribose 5-phosphate"
112	"Sedoheptulose"
11	"N-Acetyl-alpha-D-glucosamine 1-phosphate"
830	"N-Acetyl-D-glucosamine"
1083	"beta-D-Glucuronoside"
713	"Diglucosyl-diacylglycerol"
908	"alpha-D-Galactose 1-phosphate"
389	"Bilirubin beta-diglucuronide"
503	"Bilirubin"
282	"1-Phosphatidyl-1D-myo-inositol 4-phosphate"
206	"N-Acetyl-D-glucosaminylphosphatidylinositol"
345	"1-Phosphatidyl-1D-myo-inositol 3-phosphate"
738	"1-Acylglycerophosphoinositol"
1159	"(GlcNAc)1 (Ino-P)1"
722	"CDP-diacylglycerol"
375	"Sorbose 1-phosphate"
329	"D-Xylulose"
731	"Mannan"
558	"GDP-4-dehydro-6-deoxy-D-mannose"
1359	"beta-D-Mannosyldiacetylchitobiosyldiphosphodolichol"
132	"1-Acyl-sn-glycerol 3-phosphate"
672	"sn-glycero-3-Phosphoethanolamine"
520	"Glycerol"
185	"2-Acylglycerol"
477	"Glycerophosphodiester"
971	"O-Alkylglycerone phosphate"
1334	"D-Glyceraldehyde"
396	"Pyridoxal"
840	"Pyridoxamine phosphate"
927	"Pyridoxine phosphate"
109	"Deoxyribose"
1364	"3-Phospho-D-glycerate"
957	"2,3-Bisphospho-D-glycerate"
524	"5-Phospho-alpha-D-ribose 1-diphosphate"
926	"alpha-D-Ribose 1-phosphate"
251	"ADP-ribose"
755	"UDP-N-acetyl-D-glucosamine"
628	"N-Acetyllactosamine"
732	"Chitin"
453	"Chitobiose"
633	"D-Galactose"
307	"D-Urobilinogen"
839	"1-Phosphatidyl-D-myo-inositol 4,5-bisphosphate"
592	"1-Phosphatidyl-1D-myo-inositol 3,4-bisphosphate"
567	"Cardiolipin"
131	"Phosphatidylglycerophosphate"
59	"GDP-L-fucose"
1118	"Betaine aldehyde"
264	"N,N'-Diacetylchitobiosyldiphosphodolichol"
886	"alpha-D-Mannosyl-beta-D-mannosyl-"
1206	"Phosphatidate"
1248	"Ethanolamine"
458	"2-Acyl-sn-glycero-3-phosphoethanolamine"
956	"1-Acyl-sn-glycero-3-phosphoethanolamine"
791	"1-Acylglycerol"
399	"D-Glycerate"
304	"Pyridoxamine"
333	"Pyridoxine"
465	"3-Phosphonooxypyruvate"
823	"2-Phospho-D-glycerate"
118	"5-Phosphoribosylamine"
155	"UDP-N-acetyl-D-galactosamine"
1198	"N-Acetyl-D-glucosaminide"
454	"Galactitol"
183	"Galactosylceramide"
306	"Galactan"
493	"Lactose"
1267	"beta-D-Galactosyl-1,4-beta-D-glucosylceramide"
1099	"GA2"
1101	"GA1"
330	"1,2-Diacyl-sn-glycerol"
23	"D-myo-Inositol 1,4,5-trisphosphate"
566	"Phosphatidylinositol-3,4,5-trisphosphate"
591	"1-Phosphatidyl-1D-myo-inositol 5-phosphate"
1227	"Phosphatidylglycerol"
928	"Monolysocardiolipin"
698	"L-Fucose 1-phosphate"
518	"Choline"
943	"Betaine"
10	"N-Acetyl-D-glucosaminyldiphosphodolichol"
479	"(GlcNAc)2 (Man)3 (PP-Dol)1"
935	"Phosphatidylcholine"
1354	"Phosphatidylethanolamine"
1229	"Ethanolamine phosphate"
178	"O-Phospho-L-serine"
416	"Phosphoenolpyruvate"
922	"5'-Phosphoribosylglycinamide"
1264	"Tn antigen"
1362	"N-Acylsphingosine"
551	"Glucosylceramide"
1095	"Triacylglycerol"
556	"1D-myo-Inositol 1,4-bisphosphate"
181	"1-Acyl-sn-glycero-3-phosphoglycerol"
860	"Acetylcholine"
418	"sn-glycero-3-Phosphocholine"
522	"Dolichyl phosphate"
28	"(GlcNAc)2 (Man)4 (PP-Dol)1"
693	"(9Z,12Z,15Z)-Octadecatrienoic acid"
1181	"Phosphatidylserine"
1173	"Linoleate"
371	"1-Acyl-sn-glycero-3-phosphocholine"
68	"(5Z,8Z,11Z,14Z)-Icosatetraenoic acid"
60	"CDP-ethanolamine"
991	"Sphingosine 1-phosphate"
260	"Sphinganine 1-phosphate"
1079	"L-Seryl-tRNA(Sec)"
702	"5,10-Methylenetetrahydromethanopterin"
162	"Pyruvate"
204	" L-Seryl-tRNA(Ser)"
1041	"Hydroxypyruvate"
1019	"L-Cysteine"
703	"5'-Phosphoribosyl-N-formylglycinamide"
73	"Oxaloacetate"
1146	"(GalNAc)1 (GlcNAc)1 (Ser/Thr)1"
690	"Protein serine"
1081	"beta-D-Galactosyl-1,3-N-acetyl-alpha-D-galactosaminyl-R"
334	"Sphingosine"
708	"Ceramide 1-phosphate"
1113	"Sphingomyelin"
1075	"Dihydroceramide"
373	"2-Acyl-sn-glycero-3-phosphocholine"
22	"Dolichyl beta-D-glucosyl phosphate"
1211	"Dolichyl phosphate D-mannose"
884	"(alpha-D-Mannosyl)4-beta-D-mannosyl-diacetylchitobiosyldiphosphodolichol"
924	"1-Acyl-sn-glycero-3-phosphoserine"
380	"9(10)-EpOME"
381	"12(13)-EpOME"
1025	"8,9-EET"
1026	"5,6-EET"
948	"16(R)-HETE"
853	"19(S)-HETE"
951	"11,12-EET"
952	"14,15-EET"
140	"Hexadecanal"
875	"tRNA(Sec)"
157	"Acetyl-CoA"
89	"2-(alpha-Hydroxyethyl)thiamine diphosphate"
382	"[Dihydrolipoyllysine-residue acetyltransferase]"
1284	"Mercaptopyruvate"
1249	"(S)-Lactate"
343	"4-Fumarylacetoacetate"
669	"[Enzyme]-S-sulfanylcysteine"
985	"S-Glutathionyl-L-cysteine"
736	"Hydrogen sulfide"
515	"gamma-L-Glutamyl-L-cysteine"
475	"L-Cysteinyl-tRNA(Cys)"
387	"3-Sulfino-L-alanine"
679	"L-Cystathionine"
1048	"Cys-Gly"
1312	"O-Acetyl-L-serine"
1128	"2-(Formamido)-N1-(5'-phosphoribosyl)acetamidine"
328	"Isocitrate"
1207	"cis-Aconitate"
342	"N4-(Acetyl-beta-D-glucosaminyl)asparagine"
949	"3-Aminopropanal"
990	"N-Carbamoyl-L-aspartate"
697	"L-Aspartyl-tRNA(Asp)"
39	"L-Asparaginyl-tRNA(Asn)"
1319	"D-Aspartate"
977	"D-Xylosylprotein"
771	"beta-D-Galactosyl-1,3-(N-acetyl-beta-D-glucosaminyl-1,6)-N-acetyl-D-"
1082	"Choline phosphate"
572	"Sphinganine"
889	"(Glc)1 (GlcNAc)2 (Man)9 (PP-Dol)1"
1157	"(GlcN)1 (Ino(acyl)-P)1 (Man)1"
893	"(GlcNAc)2 (Man)6 (PP-Dol)1"
240	"CoA"
146	"Acetoacetyl-CoA"
1124	"Malonyl-CoA"
202	"Ethylene oxide"
1308	"L-2-Amino-3-oxobutanoic acid"
405	"(6Z,9Z,12Z,15Z,18Z)-3-Oxotetracosapenta-6,9,12,15,18-enoyl-CoA"
695	"Benzoyl acetyl-CoA"
1304	"3-Oxoadipyl-CoA"
227	"Acetyl-[acyl-carrier protein]"
77	"Acetate"
316	"3-Oxopropanoate"
1112	"L-Alanyl-tRNA"
1162	"Enzyme N6-(dihydrolipoyl)lysine"
1296	"3-Mercaptolactate"
849	"Succinyl-CoA"
235	"Succinate semialdehyde"
159	"2-Oxoglutarate"
1033	"Acetoacetate"
95	"4-Maleylacetoacetate"
671	"[Enzyme]-cysteine"
650	"Glutathione"
141	"Hypotaurine"
984	"3-Sulfinylpyruvate"
430	"2-Oxobutanoate"
933	"L-Homocysteine"
829	"5,10-Methylenetetrahydrofolate"
721	"L-Allothreonine"
447	"Glycyl-tRNA(Gly)"
24	"S-Aminomethyldihydrolipoylprotein"
763	"Glyoxylate"
1247	"L-Threonine"
1298	"S-Sulfo-L-cysteine"
594	"Aminoimidazole ribotide"
451	"Oxalosuccinate"
675	"N-Acetyl-beta-D-glucosaminylamine"
370	"3-Ureidopropionate"
148	"(S)-Dihydroorotate"
1042	"Carbamoyl phosphate"
1324	"L-Aspartyl-tRNA(Asn)"
1277	"(Gal)1 (Xyl)1 (Ser)1"
263	"CDP-choline"
887	"(alpha-D-Mannosyl)8-beta-D-mannosyl-diacetylchitobiosyldiphosphodolichol"
890	"(Glc)2 (GlcNAc)2 (Man)9 (PP-Dol)1"
1158	"(GlcN)1 (Ino(acyl)-P)1"
894	"(GlcNAc)2 (Man)7 (PP-Dol)1"
1299	"(4Z,7Z,10Z,13Z,16Z,19Z)-Docosahexaenoyl-CoA"
1180	"(4Z,7Z,10Z,13Z,16Z)-Docosapentaenoyl-CoA"
16	"Dephospho-CoA"
170	"Pantetheine 4'-phosphate"
611	"Pantetheine"
962	"(S)-3-Hydroxybutanoyl-CoA"
1350	"(S)-3-Hydroxy-3-methylglutaryl-CoA"
359	"Malonyl-[acyl-carrier protein]"
406	"(6Z,9Z,12Z,15Z,18Z)-3-Hydroxytetracosapenta-6,9,12,15,18-enoyl-CoA"
324	"NAD+"
138	"S-Benzoate coenzyme A"
1243	"(3S)-3-Hydroxyadipyl-CoA"
645	"Acetoacetyl-[acp]"
1123	"Acetaldehyde"
461	"Acetyl adenylate"
99	"tRNA(Ala)"
1163	"Enzyme N6-(lipoyl)lysine"
295	"S-Glutaryldihydrolipoamide-E"
1166	"S-(2-Methylpropanoyl)-dihydrolipoamide-E"
1168	"S-(2-Methylbutanoyl)-dihydrolipoamide-E"
383	"S-Succinyldihydrolipoamide-E"
460	"(R)-Methylmalonyl-CoA"
147	"4-Aminobutanoate"
987	"2,5-Dioxopentanoate"
1191	"(S)-2-Hydroxyglutarate"
469	"2-Hydroxyglutarate"
976	"3-Carboxy-1-hydroxypropyl-ThPP"
512	"L-Glutamine"
727	"L-Glutamate 5-semialdehyde"
1200	"L-Glutamyl 5-phosphate"
390	"(S)-1-Pyrroline-5-carboxylate"
699	"L-Glutamyl-tRNA(Glu)"
902	"Tetrahydrofolyl-[Glu](n)"
999	"Homogentisate"
468	"R-S-Glutathione"
636	"Glutathione disulfide"
1102	"(R)-S-Lactoylglutathione"
129	"S-(2-Hydroxyacyl)glutathione"
96	"S-Formylglutathione"
564	"2-Hydroxybutanoic acid"
621	"L-Selenocystathionine"
160	"S-Adenosyl-L-homocysteine"
1000	"Cystathionine"
247	"S-Adenosyl-L-methionine"
666	"4-Methylthio-2-oxobutanoic acid"
909	"5,10-Methenyltetrahydrofolate"
125	"5-Methyltetrahydrofolate"
428	"Tetrahydrofolate"
799	"Dihydrolipoylprotein"
1309	"Lipoylprotein"
1037	"Glycolate"
795	"L-Threonyl-tRNA(Thr)"
848	"1-(5-Phospho-D-ribosyl)-5-amino-4-imidazolecarboxylate"
1096	"5,6-Dihydrouracil"
1149	"Orotate"
433	"Chloral hydrate"
895	"(GlcNAc)2 (Man)8 (PP-Dol)1"
88	"(Glc)3 (GlcNAc)2 (Man)9 (PP-Dol)1"
1313	"(6Z,9Z,12Z,15Z,18Z,21Z)-3-Oxotetracosahexa-6,9,12,15,18,21-enoyl-CoA"
590	"Crotonoyl-CoA"
1204	"(R)-Mevalonate"
407	"(2E,6Z,9Z,12Z,15Z,18Z)-Tetracosahexa-2,6,9,12,15,18-enoyl-CoA"
323	"NADH"
1127	"H+"
321	"NADP+"
800	"Deamino-NAD+"
818	"Nicotinamide D-ribonucleotide"
979	"N-Ribosylnicotinamide"
1244	"5-Carboxy-2-pentenoyl-CoA"
646	"(3R)-3-Hydroxybutanoyl-[acyl-carrier protein]"
729	"Ethanol"
161	"AMP"
505	"Thiamin diphosphate"
1164	"S-(3-Methylbutanoyl)-dihydrolipoamide-E"
1115	"Glutaryl-CoA"
56	"2-Oxoadipate"
822	"2-Methylpropanoyl-CoA"
1167	"2-Methyl-1-hydroxypropyl-ThPP"
831	"3-Methyl-2-oxobutanoic acid"
110	"(S)-2-Methylbutanoyl-CoA"
1169	"2-Methyl-1-hydroxybutyl-ThPP"
419	"(S)-3-Methyl-2-oxopentanoic acid"
133	"(S)-Methylmalonyl-CoA"
1111	"4-Aminobutyraldehyde"
786	"Glutaminyl-tRNA"
415	"L-Ornithine"
827	"L-Proline"
167	"3-(4-Hydroxyphenyl)pyruvate"
836	"R-S-Cysteinylglycine"
854	"S-(Hydroxymethyl)glutathione"
622	"Selenohomocysteine"
562	"L-Selenocysteine"
617	"Se-Adenosyl-L-selenohomocysteine"
171	"S-Adenosylmethioninamine"
168	"1,2-Dihydroxy-5-(methylthio)pent-1-en-3-one"
237	"10-Formyltetrahydrofolate"
1322	"5-Formyltetrahydrofolate"
1327	"Tetrahydrofolyl-[Glu](2)"
1205	"Dihydrofolate"
49	"Folate"
442	"1-(5'-Phosphoribosyl)-5-amino-4-(N-succinocarboxamide)-imidazole"
221	"Deoxyuridine"
623	"Uridine"
1259	"Pseudouridine 5'-phosphate"
84	"Orotidine 5'-phosphate"
826	"Trichloroethanol"
607	"Trichloroacetate"
925	"Dolichyl diphosphate"
87	"(Glc)3 (GlcNAc)2 (Man)9 (Asn)1"
1315	"(6Z,9Z,12Z,15Z,18Z,21Z)-3-Hydroxytetracosahexa-6,9,12,15,18,21-"
1141	"3-Hydroxybutanoyl-CoA"
747	"Butanoyl-CoA"
86	"(R)-5-Phosphomevalonate"
1054	"(R)-5-Diphosphomevalonate"
1179	"(6Z,9Z,12Z,15Z,18Z)-Tetracosapentaenoyl-CoA"
1209	"Stearoyl-CoA"
668	"Nicotinate D-ribonucleotide"
242	"Diphosphate"
1316	"But-2-enoyl-[acyl-carrier protein]"
199	"N6-(1,2-Dicarboxyethyl)-AMP"
319	"ADP"
34	"3',5'-Cyclic AMP"
1287	"Adenosine 3',5'-bisphosphate"
1136	"5'-Methylthioadenosine"
1110	"Deoxyadenosine"
980	"Thiamin triphosphate"
1165	"3-Methyl-1-hydroxybutyl-ThPP"
1120	"Thiamine"
236	"4-Methyl-2-oxopentanoate"
448	"Glutaconyl-1-CoA"
1210	"2-Methylprop-2-enoyl-CoA"
1253	"L-Valine"
484	"2-Methylbut-2-enoyl-CoA"
1320	"L-Isoleucine"
427	"Propanoyl-CoA"
332	"Spermidine"
692	"N-Acetylornithine"
1325	"L-Glutamyl-tRNA(Gln)"
891	"L-Prolyl-tRNA(Pro)"
841	"S-Substituted L-cysteine"
500	"Tyramine"
1351	"3,4-Dihydroxy-L-phenylalanine"
710	"Dopaquinone"
1293	"L-Tyrosyl-tRNA(Tyr)"
1035	"Phenylpyruvate"
103	"Phenethylamine"
1196	"L-Phenylalanyl-tRNA(Phe)"
677	"2-Phenylacetamide"
688	"Selenide"
233	"3-(Methylthio)propionic acid"
445	"2,3-Diketo-5-methylthiopentyl-1-phosphate"
446	"2-Hydroxy-3-keto-5-methylthiopentenyl-1-phosphate"
191	"10-Formyltetrahydrofolyl L-glutamate"
812	"Dihydropteroate"
1232	"1-(5'-Phosphoribosyl)-5-amino-4-imidazolecarboxamide"
1004	"dUMP"
425	"UMP"
612	"Cytidine"
51	"Trichloroethanol glucuronide"
201	"Dolichyl diphosphooligosaccharide"
981	"Protein asparagine"
579	"(Glc)2 (GlcNAc)2 (Man)9 (Asn)1"
1314	"(2E,6Z,9Z,12Z,15Z,18Z,21Z)-Tetracosahepta-2,6,9,12,15,18,21-enoyl-"
1056	"3-Oxohexanoyl-CoA"
1174	"FADH2"
137	"Oleoyl-CoA"
322	"NADPH"
312	"(2E)-Octadecenoyl-CoA"
1070	"Nicotinate D-ribonucleoside"
931	"Nicotinamide"
318	"Orthophosphate"
644	"Butyryl-[acp]"
753	"IMP"
154	"dADP"
325	"ATP"
760	"RNA"
41	"S-Methyl-5-thio-D-ribose 1-phosphate"
1007	"dAMP"
632	"L-Leucine"
1086	"(S)-3-Hydroxyisobutyryl-CoA"
213	"L-Valyl-tRNA(Val)"
1256	"(2S,3S)-3-Hydroxy-2-methylbutanoyl-CoA"
97	"2-Methylbutanoyl-CoA"
476	"L-Isoleucyl-tRNA(Ile)"
996	"Propenoyl-CoA"
485	"2-Methylacetoacetyl-CoA"
568	"Propionyladenylate"
1040	"Propanoate"
1087	"(S)-Methylmalonate semialdehyde"
1230	"2-Methyl-3-oxopropanoate"
1238	"1,3-Diaminopropane"
1355	"Spermine"
269	"L-1-Pyrroline-3-hydroxy-5-carboxylate"
573	"Dopamine"
231	"tRNA(Tyr)"
1178	"2-Hydroxyphenylacetate"
339	"Selenophosphate"
661	"Selenocysteine"
561	"S-Methyl-5-thio-D-ribulose 1-phosphate"
190	"10-Formyltetrahydrofolylpolyglutamate"
1023	"1-(5'-Phosphoribosyl)-5-formamido-4-imidazolecarboxamide"
62	"5-Amino-4-imidazolecarboxyamide"
1288	"dUDP"
1003	"dTMP"
733	"dUTP"
232	"dCMP"
244	"UDP"
417	"UTP"
649	"CMP"
1370	"(Glc)1 (GlcNAc)2 (Man)9 (Asn)1"
1300	"(6Z,9Z,12Z,15Z,18Z,21Z)-Tetracosahexaenoyl-CoA"
1055	"(S)-Hydroxyhexanoyl-CoA"
52	"3-Hydroxyoctadecanoyl-CoA"
643	"3-Oxohexanoyl-[acp]"
616	"Inosine"
250	"Xanthosine 5'-phosphate"
424	"IDP"
724	"Hypoxanthine"
714	"Deoxyinosine"
834	"GMP"
1126	"ITP"
752	"dATP"
75	"GDP"
509	"CTP"
523	"CDP"
761	"GTP"
35	"L-Leucyl-tRNA"
1278	"Xanthosine"
1240	"(S)-3-Hydroxyisobutyrate"
950	"3-Hydroxypropionyl-CoA"
975	"Methylmalonate"
664	"3-Hydroxy-2-methylpropanoate"
356	"L-erythro-4-Hydroxyglutamate"
787	"L-Noradrenaline"
70	"Thymidine"
1006	"dTDP"
843	"dCDP"
17	"Deoxycytidine"
1326	"(GlcNAc)2 (Man)9 (Asn)1"
1152	"trans-Hex-2-enoyl-CoA"
642	"(R)-3-Hydroxyhexanoyl-[acp]"
842	"XTP"
995	"Guanosine"
986	"3',5'-Cyclic GMP"
494	"Guanine"
79	"DNA"
1008	"dGDP"
189	"Formamidopyrimidine nucleoside triphosphate"
1160	"2-Amino-4-hydroxy-6-(erythro-1,2,3-trihydroxypropyl)dihydropteridine"
816	"dTTP"
265	"3-Hydroxypropanoate"
105	"L-4-Hydroxyglutamate semialdehyde"
357	"D-4-Hydroxy-2-oxoglutarate"
815	"dCTP"
1372	"(GlcNAc)2 (Man)5 (Asn)1"
972	"(GlcNAc)2 (Man)8 (Asn)1"
207	"Hexanoyl-CoA"
641	"trans-Hex-2-enoyl-[acp]"
145	"Deoxyguanosine"
277	"Queuine"
734	"dGTP"
1005	"dGMP"
188	"2,5-Diaminopyrimidine nucleoside triphosphate"
378	"6-Pyruvoyltetrahydropterin"
12	"2-Amino-4-hydroxy-6-(D-erythro-1,2,3-trihydroxypropyl)-7,8-dihydropteridine"
209	"2,5-Diamino-6-(5'-triphosphoryl-3',4'-trihydroxy-2'-oxopentyl)-amino-4-oxopyrimidine"
1373	"(GlcNAc)3 (Man)5 (Asn)1"
1060	"3-Oxooctanoyl-CoA"
640	"Hexanoyl-[acp]"
1366	"(GlcNAc)3 (Man)3 (Asn)1"
1059	"(S)-Hydroxyoctanoyl-CoA"
527	"3-Oxooctanoyl-[acp]"
1367	"(GlcNAc)4 (Man)3 (Asn)1"
210	"trans-Oct-2-enoyl-CoA"
942	"(3R)-3-Hydroxyoctanoyl-[acyl-carrier protein]"
136	"(GlcNAc)4 (LFuc)1 (Man)3 (Asn)1"
868	"Octanoyl-CoA"
528	"trans-Oct-2-enoyl-[acp]"
1369	"(Gal)2 (GlcNAc)4 (LFuc)1 (Man)3 (Asn)1"
1292	"L-Octanoylcarnitine"
1058	"3-Oxodecanoyl-CoA"
529	"Octanoyl-[acp]"
1057	"(S)-Hydroxydecanoyl-CoA"
530	"3-Oxodecanoyl-[acp]"
217	"Lipoyl-[acp]"
211	"trans-Dec-2-enoyl-CoA"
647	"(3R)-3-Hydroxydecanoyl-[acyl-carrier protein]"
1348	"Decanoyl-CoA"
531	"trans-Dec-2-enoyl-[acp]"
1064	"3-Oxododecanoyl-CoA"
532	"Decanoyl-[acp]"
1063	"(S)-3-Hydroxydodecanoyl-CoA"
533	"3-Oxododecanoyl-[acp]"
365	"2-trans-Dodecenoyl-CoA"
534	"(R)-3-Hydroxydodecanoyl-[acp]"
898	"3-cis-Dodecenoyl-CoA"
1295	"Lauroyl-CoA"
535	"trans-Dodec-2-enoyl-[acp]"
1062	"3-Oxotetradecanoyl-CoA"
676	"Dodecanoyl-[acyl-carrier protein]"
1061	"(S)-3-Hydroxytetradecanoyl-CoA"
536	"3-Oxotetradecanoyl-[acp]"
1150	"trans-Tetradec-2-enoyl-CoA"
149	"(3R)-3-Hydroxytetradecanoyl-[acyl-carrier protein]"
26	"Tetradecanoyl-CoA"
435	"trans-Tetradec-2-enoyl-[acp]"
967	"3-Oxopalmitoyl-CoA"
43	"N-Tetradecanoylglycylpeptide"
434	"Tetradecanoyl-[acp]"
968	"(S)-3-Hydroxyhexadecanoyl-CoA"
1085	"Glycylpeptide"
694	"Tetradecanoic acid"
437	"3-Oxohexadecanoyl-[acp]"
1151	"trans-Hexadec-2-enoyl-CoA"
837	"(3R)-3-Hydroxypalmitoyl-[acyl-carrier protein]"
436	"trans-Hexadec-2-enoyl-[acp]"
432	"Hexadecanoyl-[acp]"
934	"Palmitoyl-CoA"
796	"L-Palmitoylcarnitine"
1302	"Retinyl palmitate"
1195	"3-Dehydrosphinganine"
335	"L-Carnitine"
614	"Retinol"
111	"Retinyl ester"
1117	"Retinal"
262	"3-Aminoisobutyric acid"
1260	"3-Ureidoisobutyrate"
608	"5,6-Dihydrothymine"
1138	"Thymine"
960	"Alanine"
937	"alpha-Aminopropiononitrile"
892	"L-Formylkynurenine"
1107	"Tryptamine"
1197	"Tryptophanyl-tRNA(Trp)"
852	"Formylanthranilate"
888	"D-4'-Phosphopantothenate"
166	"L-Lysyl-tRNA"
1235	"D-Serine"
271	"D-O-Phosphoserine"
69	"D-Glutamate"
385	"D-Glutamine"
252	"DL-Glutamate"
938	"gamma-Amino-gamma-cyanobutanoate"
660	L-Methionyl-tRNA

## Sheet: Network Edges
Starting Node	Ending Node
958	269
279	156
784	78
156	159
156	512
156	147
156	727
156	1200
156	390
156	699
156	902
413	247
413	660
413	666
72	161
72	833
833	72
833	1136
833	1110
833	161
828	73
828	631
828	162
511	74
511	1079
511	702
511	162
511	204
511	1041
960
930	73
930	157
930	328
930	1207
762	73
762	1011
762	990
762	932
762	697
74	1308
74	829
74	721
74	447
74	24
74	763
932	39
932	762
395	1070
395	688
749	332
410	892
410	1107
410	1197
411	1035
411	1125
411	103
411	1196
411	677
1125	500
1125	167
1125	1351
1125	710
1125	1293
423	1096
423	221
423	623
630	519
631	756
631	828
497	934
994	1002
994	724
994	250
994	1278
1002	994
707	888
759	166
361	1230
1199	1087
756	849
756	235
756	631
78	1014
78	153
1014	1122
1014	78
1014	426
1014	489
1014	674
153	726
153	78
1131	569
1131	726
1131	1017
1131	78
1252	317
1252	78
1122	609
1122	1014
1122	1352
1122	606
1122	1353
426	1014
426	163
426	516
489	746
489	1014
674	1014
674	1228
726	516
726	758
726	317
726	1009
569	770
1017	1122
1017	758
1017	770
317	1145
317	850
317	726
609	1122
609	820
609	770
1352	1122
1352	521
1352	525
606	907
606	1122
606	499
606	770
606	525
1353	1349
1353	1122
517	1122
517	770
163	944
163	1036
163	713
163	651
163	426
516	1145
516	726
516	426
516	770
944	426
944	1009
1009	944
1009	726
1009	426
746	1365
746	553
1228	1361
1228	674
1145	674
1145	770
1145	317
1145	516
758	866
758	726
758	1017
180	726
770	606
770	609
770	1145
770	525
770	516
770	234
770	517
770	450
33	1017
850	317
820	609
820	1018
929	1069
929	609
521	907
521	1015
521	593
521	1352
521	525
521	450
521	867
521	1251
525	521
525	606
525	246
525	1352
525	420
525	239
525	234
525	450
525	770
907	521
907	606
907	499
499	907
499	519
499	606
1349	1353
1349	11
55	1353
1036	1365
1036	1083
1036	163
150	713
651	908
651	163
1365	1036
1365	389
553	282
553	206
553	345
553	738
553	1159
175	746
901	746
1361	246
1361	234
1361	519
397	1228
866	375
234	1361
234	525
234	770
450	521
450	525
450	770
1018	1069
1018	731
1018	558
1018	1359
1069	929
1069	1018
1015	132
1015	672
1015	521
1015	131
593	971
867	1334
867	521
1251	521
246	1361
246	525
420	525
239	1364
239	525
239	957
519	524
519	926
519	1361
519	499
112	499
11	755
11	1349
830	1349
830	628
830	732
1083	1365
713
908	651
389	1365
389	307
503	389
282	839
282	592
206
345
738	553
1159	755
1159	553
722	567
722	553
722	131
375	866
329	234
731	1018
558	59
1359	264
1359	1018
1359	886
132	1206
672	1015
672	1248
520	1334
520	1015
185	520
477	1015
971	593
1334	399
1334	520
1334	867
396	246
840	246
927	246
109	420
1364	465
1364	823
1364	239
957	239
524	118
926	519
251	519
755	732
755	1159
755	155
628
732	830
732	1198
453	830
633	908
633	454
307	389
839	282
839	330
839	23
839	566
839	591
592	282
567	1227
567	928
131
59	558
1118	518
1118	943
264	1359
264	10
886	1359
886	479
1206
1248	672
1248	1229
458	672
956	672
956	1354
791	520
399	1334
304	396
304	840
333	396
333	927
465	1364
465	178
823	1364
823	416
118	922
155	1264
155	755
1198	732
454	633
183	1362
183	633
306	633
493	633
1267	551
1267	633
1099	1267
1099	1101
1101
330	1206
330	1095
330	1354
330	839
23	556
23	839
566
591	839
1227	181
1227	567
928	567
698	59
518	1118
518	860
943	1118
10	264
10	522
479	28
479	886
935	693
935	518
935	1181
935	1206
935	1173
935	371
935	418
935	68
1354	1206
1354	956
1354	1248
1229	991
1229	260
1229	60
178	465
178	511
416	823
416	162
922	703
1264	1146
1264	690
1264	155
1264	1081
1362	334
1362	551
1362	708
1362	1113
551	1362
1095
556
181	1227
860	518
418	518
522	22
522	10
522	1211
28	884
28	479
693	935
1181	924
1181	935
1181	1354
1173	380
1173	381
1173	935
371	418
371	935
68	1025
68	1026
68	948
68	853
68	951
68	952
60	1354
991	1229
260	140
260	1229
1079	511
1079	875
702	511
162	73
162	157
162	89
162	416
162	757
162	382
162	1284
162	1249
204
1041	511
1019	669
1019	1284
1019	985
1019	736
1019	162
1019	511
1019	515
1019	475
1019	387
703	1128
73	930
73	762
73	828
73	416
73	162
1146
690	1264
690	977
1081	771
1081	1264
334
708
1113	1362
1113	1082
1075	572
1075	1362
373	418
22	889
1211	1157
1211	893
884	28
884	893
924	1181
380
381
1025
1026
948
853
951
952
140	260
875	1079
157	240
157	930
157	146
157	1124
157	202
157	1308
157	382
157	405
157	695
157	1304
157	227
89	382
757	1112
757	162
382	157
382	1162
1284	1019
1284	162
1284	1296
1249	162
750	162
343	1033
343	631
343	95
669	671
669	1019
985	650
985	1019
736
515	650
475
387	141
387	984
679	430
679	933
679	1019
1048	650
1048	1019
1048	74
1312	1298
1312	1019
1128	594
328	930
328	159
328	451
328	1207
1207	930
1207	328
342	675
342	762
1011	316
1011	949
949	1011
990	148
697
39	1324
1319	73
977	1277
977	690
771
1082	263
572	1075
889	887
889	890
889	22
1157	1158
1157	1211
893	884
893	1211
893	894
240	157
240	1299
240	1180
146	1033
146	157
146	962
146	1350
1124	359
202	157
1308
405	157
405	406
405	324
405	1180
695	157
695	138
1304	1243
227	645
77	157
77	1123
77	461
316	157
316	1011
1112	757
1112	99
1162	1163
1162	295
1162	1166
1162	1168
1162	382
1162	383
1296	1284
849	756
849	460
849	159
849	1304
849	383
235	756
235	147
159	156
159	987
159	1191
159	756
159	383
159	469
159	976
1033	1350
1033	146
95	343
671	669
650	468
650	1048
650	985
650	636
141
984	387
430	564
933	413
829	909
829	125
829	428
721	74
721	1123
447
24	799
763	74
1247	74
1247	430
1247	795
1298
594	848
451	328
451	159
675
370	1096
370	1011
148	990
148	1149
1042	990
1324	39
1277	433
263
887	889
887	895
890	889
890	88
1158	1157
894	893
894	895
1299	240
1299	1313
1180	240
1180	405
16	240
170	16
611	170
962	146
962	590
1350	1204
359	645
406	407
406	323
406	405
406	1127
324	321
324	931
324	1313
324	405
138	695
1243	1244
1243	1304
645	646
1123	721
1123	729
1123	77
461
99	1112
1163	505
1163	1162
1163	1164
1163	1166
1163	1168
1163	382
1163	383
1163	295
295	1162
295	1115
1166	1162
1166	1163
1166	822
1166	1167
1168	110
1168	1169
1168	1162
1168	1163
383	849
383	1162
460	849
460	133
147	1111
147	235
987	159
1191	159
469	159
976	383
512	156
512	1042
512	786
727	156
727	1200
727	415
1200	727
390	156
390	827
699
902
999	95
468	836
468	650
636	650
1102	650
129	650
96	854
96	650
564	430
621	622
621	562
621	430
160	72
160	933
1000	933
247	171
666	413
909	237
909	1322
909	829
125	829
428	1327
428	1205
428	49
428	829
799	24
799	1309
1309	799
1309	24
1037	763
795
848	442
848	594
1096	423
1096	370
1149	84
1149	148
433	826
433	607
895	894
895	887
88	890
88	925
88	87
1313	324
1313	1299
1313	1315
590	1141
590	962
1204	86
1204	1350
407	1179
407	406
323	1315
323	406
1127	1315
1127	1209
1127	406
321	324
800	242
800	324
818	324
818	979
979	931
1244	1243
646	645
646	1316
729	1123
161	72
161	461
161	199
161	319
505	980
505	1169
505	1163
505	1165
505	1167
1164	1163
1164	1165
1115	448
1115	295
1115	590
56	1115
56	295
822	1210
822	1166
1167	505
1167	1166
831	1253
831	1166
831	1167
110	1168
110	484
1169	1168
1169	505
419	1168
419	1169
419	1320
133	460
1111	147
786	1325
415	727
415	749
827	891
827	958
827	390
167	999
167	1125
836	468
836	841
854	96
622
562	688
617	622
617	72
171
168	666
168	233
168	445
168	446
237	909
237	428
237	191
1322	909
1327
1205	49
1205	428
49	1205
49	428
442	1232
221	423
221	1004
623	423
623	425
1259	423
84	425
826	51
826	433
826	607
607	433
925	201
925	88
925	981
87	981
87	88
87	579
1315	323
1315	1313
1315	1314
1315	1127
1141	590
747	590
747	1056
86	1054
1054
1179	407
1179	1174
1209	137
1209	322
1209	312
1209	1127
668	800
668	1070
242	318
1316	644
1316	646
199	161
319	154
319	325
319	760
34	161
1287	161
1136
1110	833
980
1165	505
1165	1164
1120	505
236	632
236	1164
236	1165
448	1115
1210	1086
1210	822
1253	831
1253	213
484	110
484	1256
484	97
1320	419
1320	476
427	133
427	996
427	485
427	568
332	1238
332	1355
692	415
1325
891
841	836
500	573
1351	573
710
1293	1125
1293	231
1035	411
1035	1178
103
1196
677
688	562
688	339
688	661
233
445	168
445	561
445	446
446	168
446	445
191	190
812	1205
1232	1023
1232	442
1004	1288
1004	1003
1004	221
425	244
425	623
612	649
612	623
51	826
201	925
981	925
981	87
579	87
579	1370
1314	1315
1314	1300
1056	747
1056	1055
1174	1300
1174	1179
137
322	1209
312	52
312	1209
1070	395
1070	668
931	324
931	979
318
644	643
644	1316
753	616
753	250
753	1023
753	199
154	752
154	319
325	34
325	760
325	319
760	75
760	244
760	319
760	509
760	523
760	325
760	417
760	761
41	1136
1007	154
1007	1110
632	236
632	35
1086	1210
1086	1240
213
1256	484
1256	485
97	484
476
996	950
996	427
485	1256
568	427
1040	427
1040	568
1087	1199
1087	1240
1087	975
1087	427
1230	664
1230	427
1230	361
1238	332
1355
269	958
269	356
573	787
231	1293
1178
339
661	688
561	445
190
1023	753
62	1232
1288	244
1288	733
1003	70
1003	1004
1003	1006
733	1288
733	1004
232	1004
232	843
232	17
244	1288
244	425
244	760
244	417
417	244
417	509
417	425
417	760
649	612
649	523
1370	1326
1370	579
1300	1174
1300	1314
1055	1152
1055	1056
52	312
643	642
616	724
250	1278
250	834
250	753
424	753
424	1126
724	753
724	994
724	616
724	714
714	724
834	753
834	995
834	75
834	986
1126	753
1126	424
752	154
752	79
75	761
75	760
75	834
75	1008
509	760
509	523
523	509
523	760
523	843
761	75
761	189
761	834
761	986
761	1160
761	760
35
1278	994
1240	1086
1240	1087
950	996
950	265
975	1087
664	1230
356	269
356	105
356	357
787
70	1003
1006
843	815
843	523
17	221
1326	1372
1326	972
1326	1370
1152	207
1152	1055
642	643
642	641
842	250
995
986
494	145
494	277
494	995
494	834
79	815
79	816
79	734
79	752
1008	734
1008	75
189	188
1160	378
1160	12
1160	209
1160	761
816	1006
816	79
265	950
105	356
357	356
815	843
815	79
1372	1326
1372	1373
972	1326
207	1152
207	1060
641	642
641	640
145	494
277	494
734	79
734	1005
734	1008
1005	145
1005	1008
188	209
378
12
209	1160
1373	1366
1060	1059
1060	207
640	527
640	641
1366	1367
1366	1373
1059	1060
1059	210
527	942
1367	1366
1367	136
210	868
210	1059
942	527
942	528
136	1367
136	1369
868	1292
868	1058
868	210
528	529
528	942
1369	136
1292
1058	868
1058	1057
529	528
529	530
529	217
1057	1058
1057	211
530	647
217	529
211	1057
211	1348
647	530
647	531
1348	211
1348	1064
531	532
531	647
1064	1063
1064	1348
532	531
532	533
1063	365
1063	1064
533	534
365	898
365	1063
365	1295
534	533
534	535
898	365
1295	365
1295	1062
535	676
535	534
1062	1061
1062	1295
676	535
676	536
1061	1150
1061	1062
536	149
1150	26
1150	1061
149	536
149	435
26	1150
26	967
26	43
435	434
435	149
967	968
967	26
43	1085
43	26
434	694
434	435
434	437
968	967
968	1151
1085	43
694	434
437	837
1151	968
1151	934
837	436
837	437
436	432
436	837
432	497
432	436
934	497
934	1151
934	796
934	1302
934	1195
796
1302
1195
335	796
614	1302
614	111
614	1117
111
1117	614
262
1260	262
1260	608
608	1260
608	1138
1138	608
937	960
892	852
1107
1197
852
888
166
1235
271	1235
69
385	69
252
938	252

## Sheet: Pajek Import
Node Number	Metabolite Name
1	"trans-4-Hydroxy-L-proline"
2	"5-Oxoproline"
3	"alpha,alpha-Trehalose"
4	"L-Glutamate"
5	"L-Methionine"
6	"Adenosine"
7	"Adenine"
8	"(S)-Malate"
9	"L-Serine"
10	"L-Alanine"
11	"D-Alanine"
12	"beta-Alanine"
13	"Citrate"
14	"L-Aspartate"
15	"Glycine"
16	"L-Asparagine"
17	"Nicotinate"
18	"Putrescine"
19	"L-Tryptophan"
20	"L-Phenylalanine"
21	"L-Tyrosine"
22	"Uracil"
23	"D-Ribose"
24	"Fumarate"
25	"Hexadecanoic acid"
26	"Xanthine"
27	"Urate"
28	"Pantothenate"
29	"L-lysine"
30	(R)-3-Amino-2-methylpropanoate
31	L-3-Amino-isobutanoate
32	"Succinate"
33	"D-Glucose"
34	"D-Glucose 6-phosphate"
35	"Maltose"
36	"Sucrose"
37	"Cellobiose"
38	"D-Fructose 6-phosphate"
39	"D-Glucose 1-phosphate"
40	"1D-myo-Inositol 3-phosphate"
41	"D-Glucono-1,5-lactone 6-phosphate"
42	"alpha-D-Glucose"
43	"beta-D-Fructose"
44	"D-Fructose"
45	"beta-D-Glucose"
46	"D-Mannose 6-phosphate"
47	"D-Fructose 1,6-bisphosphate"
48	"D-Erythrose 4-phosphate"
49	"D-Glucosamine 6-phosphate"
50	"beta-D-Fructose 2,6-bisphosphate"
51	"UDP-glucose"
52	"alpha-D-Glucose 6-phosphate"
53	"Amylose"
54	"Starch"
55	"myo-Inositol"
56	"6-Phospho-D-gluconate"
57	"beta-D-Glucose 6-phosphate"
58	"D-Sorbitol"
59	"D-Glucoside"
60	"beta-D-Fructose 6-phosphate"
61	"beta-D-Fructose 2-phosphate"
62	"Cellulose"
63	"D-Mannose 1-phosphate"
64	"D-Mannose"
65	"Glycerone phosphate"
66	"D-Glyceraldehyde 3-phosphate"
67	"Sedoheptulose 1,7-bisphosphate"
68	"Sedoheptulose 7-phosphate"
69	"N-Acetyl-D-glucosamine 6-phosphate"
70	"D-Glucosamine"
71	"UDP-glucuronate"
72	"3-D-Glucosyl-1,2-diacylglycerol"
73	"UDP-D-galactose"
74	"D-Glucuronate"
75	"1-Phosphatidyl-D-myo-inositol"
76	"Inositol 1-phosphate"
77	"myo-Inositol 4-phosphate"
78	"D-Ribulose 5-phosphate"
79	"D-Gluconic acid"
80	"Sorbitol 6-phosphate"
81	"D-Xylulose 5-phosphate"
82	"beta-D-Fructose 1,6-bisphosphate"
83	"GDP-mannose"
84	"1,4-beta-D-Mannan"
85	"sn-Glycerol 3-phosphate"
86	"Acylglycerone phosphate"
87	"D-Fructose 1-phosphate"
88	"Glycerone"
89	"Pyridoxal phosphate"
90	"2-Deoxy-D-ribose 5-phosphate"
91	"3-Phospho-D-glyceroyl phosphate"
92	"D-Ribose 5-phosphate"
93	"Sedoheptulose"
94	"N-Acetyl-alpha-D-glucosamine 1-phosphate"
95	"N-Acetyl-D-glucosamine"
96	"beta-D-Glucuronoside"
97	"Diglucosyl-diacylglycerol"
98	"alpha-D-Galactose 1-phosphate"
99	"Bilirubin beta-diglucuronide"
100	"Bilirubin"
101	"1-Phosphatidyl-1D-myo-inositol 4-phosphate"
102	"N-Acetyl-D-glucosaminylphosphatidylinositol"
103	"1-Phosphatidyl-1D-myo-inositol 3-phosphate"
104	"1-Acylglycerophosphoinositol"
105	"(GlcNAc)1 (Ino-P)1"
106	"CDP-diacylglycerol"
107	"Sorbose 1-phosphate"
108	"D-Xylulose"
109	"Mannan"
110	"GDP-4-dehydro-6-deoxy-D-mannose"
111	"beta-D-Mannosyldiacetylchitobiosyldiphosphodolichol"
112	"1-Acyl-sn-glycerol 3-phosphate"
113	"sn-glycero-3-Phosphoethanolamine"
114	"Glycerol"
115	"2-Acylglycerol"
116	"Glycerophosphodiester"
117	"O-Alkylglycerone phosphate"
118	"D-Glyceraldehyde"
119	"Pyridoxal"
120	"Pyridoxamine phosphate"
121	"Pyridoxine phosphate"
122	"Deoxyribose"
123	"3-Phospho-D-glycerate"
124	"2,3-Bisphospho-D-glycerate"
125	"5-Phospho-alpha-D-ribose 1-diphosphate"
126	"alpha-D-Ribose 1-phosphate"
127	"ADP-ribose"
128	"UDP-N-acetyl-D-glucosamine"
129	"N-Acetyllactosamine"
130	"Chitin"
131	"Chitobiose"
132	"D-Galactose"
133	"D-Urobilinogen"
134	"1-Phosphatidyl-D-myo-inositol 4,5-bisphosphate"
135	"1-Phosphatidyl-1D-myo-inositol 3,4-bisphosphate"
136	"Cardiolipin"
137	"Phosphatidylglycerophosphate"
138	"GDP-L-fucose"
139	"Betaine aldehyde"
140	"N,N'-Diacetylchitobiosyldiphosphodolichol"
141	"alpha-D-Mannosyl-beta-D-mannosyl-"
142	"Phosphatidate"
143	"Ethanolamine"
144	"2-Acyl-sn-glycero-3-phosphoethanolamine"
145	"1-Acyl-sn-glycero-3-phosphoethanolamine"
146	"1-Acylglycerol"
147	"D-Glycerate"
148	"Pyridoxamine"
149	"Pyridoxine"
150	"3-Phosphonooxypyruvate"
151	"2-Phospho-D-glycerate"
152	"5-Phosphoribosylamine"
153	"UDP-N-acetyl-D-galactosamine"
154	"N-Acetyl-D-glucosaminide"
155	"Galactitol"
156	"Galactosylceramide"
157	"Galactan"
158	"Lactose"
159	"beta-D-Galactosyl-1,4-beta-D-glucosylceramide"
160	"GA2"
161	"GA1"
162	"1,2-Diacyl-sn-glycerol"
163	"D-myo-Inositol 1,4,5-trisphosphate"
164	"Phosphatidylinositol-3,4,5-trisphosphate"
165	"1-Phosphatidyl-1D-myo-inositol 5-phosphate"
166	"Phosphatidylglycerol"
167	"Monolysocardiolipin"
168	"L-Fucose 1-phosphate"
169	"Choline"
170	"Betaine"
171	"N-Acetyl-D-glucosaminyldiphosphodolichol"
172	"(GlcNAc)2 (Man)3 (PP-Dol)1"
173	"Phosphatidylcholine"
174	"Phosphatidylethanolamine"
175	"Ethanolamine phosphate"
176	"O-Phospho-L-serine"
177	"Phosphoenolpyruvate"
178	"5'-Phosphoribosylglycinamide"
179	"Tn antigen"
180	"N-Acylsphingosine"
181	"Glucosylceramide"
182	"Triacylglycerol"
183	"1D-myo-Inositol 1,4-bisphosphate"
184	"1-Acyl-sn-glycero-3-phosphoglycerol"
185	"Acetylcholine"
186	"sn-glycero-3-Phosphocholine"
187	"Dolichyl phosphate"
188	"(GlcNAc)2 (Man)4 (PP-Dol)1"
189	"(9Z,12Z,15Z)-Octadecatrienoic acid"
190	"Phosphatidylserine"
191	"Linoleate"
192	"1-Acyl-sn-glycero-3-phosphocholine"
193	"(5Z,8Z,11Z,14Z)-Icosatetraenoic acid"
194	"CDP-ethanolamine"
195	"Sphingosine 1-phosphate"
196	"Sphinganine 1-phosphate"
197	"L-Seryl-tRNA(Sec)"
198	"5,10-Methylenetetrahydromethanopterin"
199	"Pyruvate"
200	" L-Seryl-tRNA(Ser)"
201	"Hydroxypyruvate"
202	"L-Cysteine"
203	"5'-Phosphoribosyl-N-formylglycinamide"
204	"Oxaloacetate"
205	"(GalNAc)1 (GlcNAc)1 (Ser/Thr)1"
206	"Protein serine"
207	"beta-D-Galactosyl-1,3-N-acetyl-alpha-D-galactosaminyl-R"
208	"Sphingosine"
209	"Ceramide 1-phosphate"
210	"Sphingomyelin"
211	"Dihydroceramide"
212	"2-Acyl-sn-glycero-3-phosphocholine"
213	"Dolichyl beta-D-glucosyl phosphate"
214	"Dolichyl phosphate D-mannose"
215	"(alpha-D-Mannosyl)4-beta-D-mannosyl-diacetylchitobiosyldiphosphodolichol"
216	"1-Acyl-sn-glycero-3-phosphoserine"
217	"9(10)-EpOME"
218	"12(13)-EpOME"
219	"8,9-EET"
220	"5,6-EET"
221	"16(R)-HETE"
222	"19(S)-HETE"
223	"11,12-EET"
224	"14,15-EET"
225	"Hexadecanal"
226	"tRNA(Sec)"
227	"Acetyl-CoA"
228	"2-(alpha-Hydroxyethyl)thiamine diphosphate"
229	"[Dihydrolipoyllysine-residue acetyltransferase]"
230	"Mercaptopyruvate"
231	"(S)-Lactate"
232	"4-Fumarylacetoacetate"
233	"[Enzyme]-S-sulfanylcysteine"
234	"S-Glutathionyl-L-cysteine"
235	"Hydrogen sulfide"
236	"gamma-L-Glutamyl-L-cysteine"
237	"L-Cysteinyl-tRNA(Cys)"
238	"3-Sulfino-L-alanine"
239	"L-Cystathionine"
240	"Cys-Gly"
241	"O-Acetyl-L-serine"
242	"2-(Formamido)-N1-(5'-phosphoribosyl)acetamidine"
243	"Isocitrate"
244	"cis-Aconitate"
245	"N4-(Acetyl-beta-D-glucosaminyl)asparagine"
246	"3-Aminopropanal"
247	"N-Carbamoyl-L-aspartate"
248	"L-Aspartyl-tRNA(Asp)"
249	"L-Asparaginyl-tRNA(Asn)"
250	"D-Aspartate"
251	"D-Xylosylprotein"
252	"beta-D-Galactosyl-1,3-(N-acetyl-beta-D-glucosaminyl-1,6)-N-acetyl-D-"
253	"Choline phosphate"
254	"Sphinganine"
255	"(Glc)1 (GlcNAc)2 (Man)9 (PP-Dol)1"
256	"(GlcN)1 (Ino(acyl)-P)1 (Man)1"
257	"(GlcNAc)2 (Man)6 (PP-Dol)1"
258	"CoA"
259	"Acetoacetyl-CoA"
260	"Malonyl-CoA"
261	"Ethylene oxide"
262	"L-2-Amino-3-oxobutanoic acid"
263	"(6Z,9Z,12Z,15Z,18Z)-3-Oxotetracosapenta-6,9,12,15,18-enoyl-CoA"
264	"Benzoyl acetyl-CoA"
265	"3-Oxoadipyl-CoA"
266	"Acetyl-[acyl-carrier protein]"
267	"Acetate"
268	"3-Oxopropanoate"
269	"L-Alanyl-tRNA"
270	"Enzyme N6-(dihydrolipoyl)lysine"
271	"3-Mercaptolactate"
272	"Succinyl-CoA"
273	"Succinate semialdehyde"
274	"2-Oxoglutarate"
275	"Acetoacetate"
276	"4-Maleylacetoacetate"
277	"[Enzyme]-cysteine"
278	"Glutathione"
279	"Hypotaurine"
280	"3-Sulfinylpyruvate"
281	"2-Oxobutanoate"
282	"L-Homocysteine"
283	"5,10-Methylenetetrahydrofolate"
284	"L-Allothreonine"
285	"Glycyl-tRNA(Gly)"
286	"S-Aminomethyldihydrolipoylprotein"
287	"Glyoxylate"
288	"L-Threonine"
289	"S-Sulfo-L-cysteine"
290	"Aminoimidazole ribotide"
291	"Oxalosuccinate"
292	"N-Acetyl-beta-D-glucosaminylamine"
293	"3-Ureidopropionate"
294	"(S)-Dihydroorotate"
295	"Carbamoyl phosphate"
296	"L-Aspartyl-tRNA(Asn)"
297	"(Gal)1 (Xyl)1 (Ser)1"
298	"CDP-choline"
299	"(alpha-D-Mannosyl)8-beta-D-mannosyl-diacetylchitobiosyldiphosphodolichol"
300	"(Glc)2 (GlcNAc)2 (Man)9 (PP-Dol)1"
301	"(GlcN)1 (Ino(acyl)-P)1"
302	"(GlcNAc)2 (Man)7 (PP-Dol)1"
303	"(4Z,7Z,10Z,13Z,16Z,19Z)-Docosahexaenoyl-CoA"
304	"(4Z,7Z,10Z,13Z,16Z)-Docosapentaenoyl-CoA"
305	"Dephospho-CoA"
306	"Pantetheine 4'-phosphate"
307	"Pantetheine"
308	"(S)-3-Hydroxybutanoyl-CoA"
309	"(S)-3-Hydroxy-3-methylglutaryl-CoA"
310	"Malonyl-[acyl-carrier protein]"
311	"(6Z,9Z,12Z,15Z,18Z)-3-Hydroxytetracosapenta-6,9,12,15,18-enoyl-CoA"
312	"NAD+"
313	"S-Benzoate coenzyme A"
314	"(3S)-3-Hydroxyadipyl-CoA"
315	"Acetoacetyl-[acp]"
316	"Acetaldehyde"
317	"Acetyl adenylate"
318	"tRNA(Ala)"
319	"Enzyme N6-(lipoyl)lysine"
320	"S-Glutaryldihydrolipoamide-E"
321	"S-(2-Methylpropanoyl)-dihydrolipoamide-E"
322	"S-(2-Methylbutanoyl)-dihydrolipoamide-E"
323	"S-Succinyldihydrolipoamide-E"
324	"(R)-Methylmalonyl-CoA"
325	"4-Aminobutanoate"
326	"2,5-Dioxopentanoate"
327	"(S)-2-Hydroxyglutarate"
328	"2-Hydroxyglutarate"
329	"3-Carboxy-1-hydroxypropyl-ThPP"
330	"L-Glutamine"
331	"L-Glutamate 5-semialdehyde"
332	"L-Glutamyl 5-phosphate"
333	"(S)-1-Pyrroline-5-carboxylate"
334	"L-Glutamyl-tRNA(Glu)"
335	"Tetrahydrofolyl-[Glu](n)"
336	"Homogentisate"
337	"R-S-Glutathione"
338	"Glutathione disulfide"
339	"(R)-S-Lactoylglutathione"
340	"S-(2-Hydroxyacyl)glutathione"
341	"S-Formylglutathione"
342	"2-Hydroxybutanoic acid"
343	"L-Selenocystathionine"
344	"S-Adenosyl-L-homocysteine"
345	"Cystathionine"
346	"S-Adenosyl-L-methionine"
347	"4-Methylthio-2-oxobutanoic acid"
348	"5,10-Methenyltetrahydrofolate"
349	"5-Methyltetrahydrofolate"
350	"Tetrahydrofolate"
351	"Dihydrolipoylprotein"
352	"Lipoylprotein"
353	"Glycolate"
354	"L-Threonyl-tRNA(Thr)"
355	"1-(5-Phospho-D-ribosyl)-5-amino-4-imidazolecarboxylate"
356	"5,6-Dihydrouracil"
357	"Orotate"
358	"Chloral hydrate"
359	"(GlcNAc)2 (Man)8 (PP-Dol)1"
360	"(Glc)3 (GlcNAc)2 (Man)9 (PP-Dol)1"
361	"(6Z,9Z,12Z,15Z,18Z,21Z)-3-Oxotetracosahexa-6,9,12,15,18,21-enoyl-CoA"
362	"Crotonoyl-CoA"
363	"(R)-Mevalonate"
364	"(2E,6Z,9Z,12Z,15Z,18Z)-Tetracosahexa-2,6,9,12,15,18-enoyl-CoA"
365	"NADH"
366	"H+"
367	"NADP+"
368	"Deamino-NAD+"
369	"Nicotinamide D-ribonucleotide"
370	"N-Ribosylnicotinamide"
371	"5-Carboxy-2-pentenoyl-CoA"
372	"(3R)-3-Hydroxybutanoyl-[acyl-carrier protein]"
373	"Ethanol"
374	"AMP"
375	"Thiamin diphosphate"
376	"S-(3-Methylbutanoyl)-dihydrolipoamide-E"
377	"Glutaryl-CoA"
378	"2-Oxoadipate"
379	"2-Methylpropanoyl-CoA"
380	"2-Methyl-1-hydroxypropyl-ThPP"
381	"3-Methyl-2-oxobutanoic acid"
382	"(S)-2-Methylbutanoyl-CoA"
383	"2-Methyl-1-hydroxybutyl-ThPP"
384	"(S)-3-Methyl-2-oxopentanoic acid"
385	"(S)-Methylmalonyl-CoA"
386	"4-Aminobutyraldehyde"
387	"Glutaminyl-tRNA"
388	"L-Ornithine"
389	"L-Proline"
390	"3-(4-Hydroxyphenyl)pyruvate"
391	"R-S-Cysteinylglycine"
392	"S-(Hydroxymethyl)glutathione"
393	"Selenohomocysteine"
394	"L-Selenocysteine"
395	"Se-Adenosyl-L-selenohomocysteine"
396	"S-Adenosylmethioninamine"
397	"1,2-Dihydroxy-5-(methylthio)pent-1-en-3-one"
398	"10-Formyltetrahydrofolate"
399	"5-Formyltetrahydrofolate"
400	"Tetrahydrofolyl-[Glu](2)"
401	"Dihydrofolate"
402	"Folate"
403	"1-(5'-Phosphoribosyl)-5-amino-4-(N-succinocarboxamide)-imidazole"
404	"Deoxyuridine"
405	"Uridine"
406	"Pseudouridine 5'-phosphate"
407	"Orotidine 5'-phosphate"
408	"Trichloroethanol"
409	"Trichloroacetate"
410	"Dolichyl diphosphate"
411	"(Glc)3 (GlcNAc)2 (Man)9 (Asn)1"
412	"(6Z,9Z,12Z,15Z,18Z,21Z)-3-Hydroxytetracosahexa-6,9,12,15,18,21-"
413	"3-Hydroxybutanoyl-CoA"
414	"Butanoyl-CoA"
415	"(R)-5-Phosphomevalonate"
416	"(R)-5-Diphosphomevalonate"
417	"(6Z,9Z,12Z,15Z,18Z)-Tetracosapentaenoyl-CoA"
418	"Stearoyl-CoA"
419	"Nicotinate D-ribonucleotide"
420	"Diphosphate"
421	"But-2-enoyl-[acyl-carrier protein]"
422	"N6-(1,2-Dicarboxyethyl)-AMP"
423	"ADP"
424	"3',5'-Cyclic AMP"
425	"Adenosine 3',5'-bisphosphate"
426	"5'-Methylthioadenosine"
427	"Deoxyadenosine"
428	"Thiamin triphosphate"
429	"3-Methyl-1-hydroxybutyl-ThPP"
430	"Thiamine"
431	"4-Methyl-2-oxopentanoate"
432	"Glutaconyl-1-CoA"
433	"2-Methylprop-2-enoyl-CoA"
434	"L-Valine"
435	"2-Methylbut-2-enoyl-CoA"
436	"L-Isoleucine"
437	"Propanoyl-CoA"
438	"Spermidine"
439	"N-Acetylornithine"
440	"L-Glutamyl-tRNA(Gln)"
441	"L-Prolyl-tRNA(Pro)"
442	"S-Substituted L-cysteine"
443	"Tyramine"
444	"3,4-Dihydroxy-L-phenylalanine"
445	"Dopaquinone"
446	"L-Tyrosyl-tRNA(Tyr)"
447	"Phenylpyruvate"
448	"Phenethylamine"
449	"L-Phenylalanyl-tRNA(Phe)"
450	"2-Phenylacetamide"
451	"Selenide"
452	"3-(Methylthio)propionic acid"
453	"2,3-Diketo-5-methylthiopentyl-1-phosphate"
454	"2-Hydroxy-3-keto-5-methylthiopentenyl-1-phosphate"
455	"10-Formyltetrahydrofolyl L-glutamate"
456	"Dihydropteroate"
457	"1-(5'-Phosphoribosyl)-5-amino-4-imidazolecarboxamide"
458	"dUMP"
459	"UMP"
460	"Cytidine"
461	"Trichloroethanol glucuronide"
462	"Dolichyl diphosphooligosaccharide"
463	"Protein asparagine"
464	"(Glc)2 (GlcNAc)2 (Man)9 (Asn)1"
465	"(2E,6Z,9Z,12Z,15Z,18Z,21Z)-Tetracosahepta-2,6,9,12,15,18,21-enoyl-"
466	"3-Oxohexanoyl-CoA"
467	"FADH2"
468	"Oleoyl-CoA"
469	"NADPH"
470	"(2E)-Octadecenoyl-CoA"
471	"Nicotinate D-ribonucleoside"
472	"Orthophosphate"
473	"Butyryl-[acp]"
474	"IMP"
475	"dADP"
476	"ATP"
477	"RNA"
478	"S-Methyl-5-thio-D-ribose 1-phosphate"
479	"dAMP"
480	"L-Leucine"
481	"(S)-3-Hydroxyisobutyryl-CoA"
482	"L-Valyl-tRNA(Val)"
483	"(2S,3S)-3-Hydroxy-2-methylbutanoyl-CoA"
484	"2-Methylbutanoyl-CoA"
485	"L-Isoleucyl-tRNA(Ile)"
486	"Propenoyl-CoA"
487	"2-Methylacetoacetyl-CoA"
488	"Propionyladenylate"
489	"Propanoate"
490	"(S)-Methylmalonate semialdehyde"
491	"2-Methyl-3-oxopropanoate"
492	"1,3-Diaminopropane"
493	"Spermine"
494	"L-1-Pyrroline-3-hydroxy-5-carboxylate"
495	"Dopamine"
496	"tRNA(Tyr)"
497	"2-Hydroxyphenylacetate"
498	"Selenophosphate"
499	"Selenocysteine"
500	"S-Methyl-5-thio-D-ribulose 1-phosphate"
501	"10-Formyltetrahydrofolylpolyglutamate"
502	"1-(5'-Phosphoribosyl)-5-formamido-4-imidazolecarboxamide"
503	"5-Amino-4-imidazolecarboxyamide"
504	"dUDP"
505	"dTMP"
506	"dUTP"
507	"dCMP"
508	"UDP"
509	"UTP"
510	"CMP"
511	"(Glc)1 (GlcNAc)2 (Man)9 (Asn)1"
512	"(6Z,9Z,12Z,15Z,18Z,21Z)-Tetracosahexaenoyl-CoA"
513	"(S)-Hydroxyhexanoyl-CoA"
514	"3-Hydroxyoctadecanoyl-CoA"
515	"3-Oxohexanoyl-[acp]"
516	"Inosine"
517	"Xanthosine 5'-phosphate"
518	"IDP"
519	"Hypoxanthine"
520	"Deoxyinosine"
521	"GMP"
522	"ITP"
523	"dATP"
524	"GDP"
525	"CTP"
526	"CDP"
527	"GTP"
528	"L-Leucyl-tRNA"
529	"Xanthosine"
530	"(S)-3-Hydroxyisobutyrate"
531	"3-Hydroxypropionyl-CoA"
532	"Methylmalonate"
533	"3-Hydroxy-2-methylpropanoate"
534	"L-erythro-4-Hydroxyglutamate"
535	"L-Noradrenaline"
536	"Thymidine"
537	"dTDP"
538	"dCDP"
539	"Deoxycytidine"
540	"(GlcNAc)2 (Man)9 (Asn)1"
541	"trans-Hex-2-enoyl-CoA"
542	"(R)-3-Hydroxyhexanoyl-[acp]"
543	"XTP"
544	"Guanosine"
545	"3',5'-Cyclic GMP"
546	"Guanine"
547	"DNA"
548	"dGDP"
549	"Formamidopyrimidine nucleoside triphosphate"
550	"2-Amino-4-hydroxy-6-(erythro-1,2,3-trihydroxypropyl)dihydropteridine"
551	"dTTP"
552	"3-Hydroxypropanoate"
553	"L-4-Hydroxyglutamate semialdehyde"
554	"D-4-Hydroxy-2-oxoglutarate"
555	"dCTP"
556	"(GlcNAc)2 (Man)5 (Asn)1"
557	"(GlcNAc)2 (Man)8 (Asn)1"
558	"Hexanoyl-CoA"
559	"trans-Hex-2-enoyl-[acp]"
560	"Deoxyguanosine"
561	"Queuine"
562	"dGTP"
563	"dGMP"
564	"2,5-Diaminopyrimidine nucleoside triphosphate"
565	"6-Pyruvoyltetrahydropterin"
566	"2-Amino-4-hydroxy-6-(D-erythro-1,2,3-trihydroxypropyl)-7,8-dihydropteridine"
567	"2,5-Diamino-6-(5'-triphosphoryl-3',4'-trihydroxy-2'-oxopentyl)-amino-4-oxopyrimidine"
568	"(GlcNAc)3 (Man)5 (Asn)1"
569	"3-Oxooctanoyl-CoA"
570	"Hexanoyl-[acp]"
571	"(GlcNAc)3 (Man)3 (Asn)1"
572	"(S)-Hydroxyoctanoyl-CoA"
573	"3-Oxooctanoyl-[acp]"
574	"(GlcNAc)4 (Man)3 (Asn)1"
575	"trans-Oct-2-enoyl-CoA"
576	"(3R)-3-Hydroxyoctanoyl-[acyl-carrier protein]"
577	"(GlcNAc)4 (LFuc)1 (Man)3 (Asn)1"
578	"Octanoyl-CoA"
579	"trans-Oct-2-enoyl-[acp]"
580	"(Gal)2 (GlcNAc)4 (LFuc)1 (Man)3 (Asn)1"
581	"L-Octanoylcarnitine"
582	"3-Oxodecanoyl-CoA"
583	"Octanoyl-[acp]"
584	"(S)-Hydroxydecanoyl-CoA"
585	"3-Oxodecanoyl-[acp]"
586	"Lipoyl-[acp]"
587	"trans-Dec-2-enoyl-CoA"
588	"(3R)-3-Hydroxydecanoyl-[acyl-carrier protein]"
589	"Decanoyl-CoA"
590	"trans-Dec-2-enoyl-[acp]"
591	"3-Oxododecanoyl-CoA"
592	"Decanoyl-[acp]"
593	"(S)-3-Hydroxydodecanoyl-CoA"
594	"3-Oxododecanoyl-[acp]"
595	"2-trans-Dodecenoyl-CoA"
596	"(R)-3-Hydroxydodecanoyl-[acp]"
597	"3-cis-Dodecenoyl-CoA"
598	"Lauroyl-CoA"
599	"trans-Dodec-2-enoyl-[acp]"
600	"3-Oxotetradecanoyl-CoA"
601	"Dodecanoyl-[acyl-carrier protein]"
602	"(S)-3-Hydroxytetradecanoyl-CoA"
603	"3-Oxotetradecanoyl-[acp]"
604	"trans-Tetradec-2-enoyl-CoA"
605	"(3R)-3-Hydroxytetradecanoyl-[acyl-carrier protein]"
606	"Tetradecanoyl-CoA"
607	"trans-Tetradec-2-enoyl-[acp]"
608	"3-Oxopalmitoyl-CoA"
609	"N-Tetradecanoylglycylpeptide"
610	"Tetradecanoyl-[acp]"
611	"(S)-3-Hydroxyhexadecanoyl-CoA"
612	"Glycylpeptide"
613	"Tetradecanoic acid"
614	"3-Oxohexadecanoyl-[acp]"
615	"trans-Hexadec-2-enoyl-CoA"
616	"(3R)-3-Hydroxypalmitoyl-[acyl-carrier protein]"
617	"trans-Hexadec-2-enoyl-[acp]"
618	"Hexadecanoyl-[acp]"
619	"Palmitoyl-CoA"
620	"L-Palmitoylcarnitine"
621	"Retinyl palmitate"
622	"3-Dehydrosphinganine"
623	"L-Carnitine"
624	"Retinol"
625	"Retinyl ester"
626	"Retinal"
627	"3-Aminoisobutyric acid"
628	"3-Ureidoisobutyrate"
629	"5,6-Dihydrothymine"
630	"Thymine"
631	"Alanine"
632	"alpha-Aminopropiononitrile"
633	"L-Formylkynurenine"
634	"Tryptamine"
635	"Tryptophanyl-tRNA(Trp)"
636	"Formylanthranilate"
637	"D-4'-Phosphopantothenate"
638	"L-Lysyl-tRNA"
639	"D-Serine"
640	"D-O-Phosphoserine"
641	"D-Glutamate"
642	"D-Glutamine"
643	"DL-Glutamate"
644	"gamma-Amino-gamma-cyanobutanoate"
645	"Nicotinamide"
646	"L-Methionyl-tRNA"
Arcs
1	494
2	4
3	33
4	274
4	330
4	325
4	331
4	332
4	333
4	334
4	335
5	346
5	646
5	347
6	374
6	7
7	6
7	426
7	427
7	374
8	204
8	24
8	199
9	15
9	197
9	198
9	199
9	200
9	201
13	204
13	227
13	243
13	244
14	204
14	12
14	247
14	16
14	248
15	262
15	283
15	284
15	285
15	286
15	287
16	249
16	14
17	471
17	451
18	438
19	633
19	634
19	635
20	447
20	21
20	448
20	449
20	450
21	443
21	390
21	444
21	445
21	446
22	356
22	404
22	405
23	92
24	32
24	8
25	619
26	27
26	519
26	517
26	529
27	26
28	637
29	638
30	491
31	490
32	272
32	273
32	24
33	34
33	35
34	38
34	33
34	39
34	40
34	41
35	42
35	33
36	43
36	42
36	44
36	33
37	45
37	33
38	46
38	34
38	47
38	48
38	49
39	34
39	51
39	52
40	55
40	34
41	34
41	56
42	52
42	58
42	45
42	54
43	60
44	38
44	58
44	60
45	57
45	62
45	42
46	38
46	63
46	60
47	38
47	65
47	66
48	67
48	38
48	68
48	60
48	66
49	69
49	38
50	38
50	60
51	53
51	71
51	97
51	73
51	39
52	57
52	42
52	39
52	60
53	39
53	54
54	53
54	42
54	39
55	74
55	75
56	78
56	41
57	41
57	60
57	45
57	52
58	80
58	42
58	44
59	42
60	48
60	46
60	57
60	66
60	52
60	81
60	50
60	82
61	44
62	45
63	46
63	83
64	84
64	46
65	67
65	85
65	86
65	47
65	66
65	82
65	87
65	88
66	65
66	48
66	89
66	47
66	90
66	91
66	81
66	82
66	60
67	65
67	48
67	68
68	67
68	92
68	48
69	49
69	94
70	49
71	74
71	96
71	51
72	97
73	98
73	51
74	71
74	99
75	101
75	102
75	103
75	104
75	105
76	55
77	55
78	89
78	81
78	92
79	56
80	107
81	78
81	66
81	60
82	65
82	66
82	60
83	84
83	109
83	110
83	111
84	64
84	83
85	112
85	113
85	65
85	137
86	117
87	118
87	65
88	65
89	78
89	66
90	66
91	123
91	66
91	124
92	125
92	126
92	78
92	68
93	68
94	128
94	69
95	69
95	129
95	130
96	74
98	73
99	74
99	133
100	99
101	134
101	135
104	75
105	128
105	75
106	136
106	75
106	137
107	80
108	81
109	83
110	138
111	140
111	83
111	141
112	142
113	85
113	143
114	118
114	85
115	114
116	85
117	86
118	147
118	114
118	87
119	89
120	89
121	89
122	90
123	150
123	151
123	91
124	91
125	152
126	92
127	92
128	130
128	105
128	153
130	95
130	154
131	95
132	98
132	155
133	99
134	101
134	162
134	163
134	164
134	165
135	101
136	166
136	167
138	110
139	169
139	170
140	111
140	171
141	111
141	172
143	113
143	175
144	113
145	113
145	174
146	114
147	118
148	119
148	120
149	119
149	121
150	123
150	176
151	123
151	177
152	178
153	179
153	128
154	130
155	132
156	180
156	132
157	132
158	132
159	181
159	132
160	159
160	161
162	142
162	182
162	174
162	134
163	183
163	134
165	134
166	184
166	136
167	136
168	138
169	139
169	185
170	139
171	140
171	187
172	188
172	141
173	189
173	169
173	190
173	142
173	191
173	192
173	186
173	193
174	142
174	145
174	143
175	195
175	196
175	194
176	150
176	9
177	151
177	199
178	203
179	205
179	206
179	153
179	207
180	208
180	181
180	209
180	210
181	180
184	166
185	169
186	169
187	213
187	171
187	214
188	215
188	172
189	173
190	216
190	173
190	174
191	217
191	218
191	173
192	186
192	173
193	219
193	220
193	221
193	222
193	223
193	224
194	174
195	175
196	225
196	175
197	9
197	226
198	9
199	204
199	227
199	228
199	177
199	10
199	229
199	230
199	231
201	9
202	233
202	230
202	234
202	235
202	199
202	9
202	236
202	237
202	238
203	242
204	13
204	14
204	8
204	177
204	199
206	179
206	251
207	252
207	179
210	180
210	253
211	254
211	180
212	186
213	255
214	256
214	257
215	188
215	257
216	190
225	196
226	197
227	258
227	13
227	259
227	260
227	261
227	262
227	229
227	263
227	264
227	265
227	266
228	229
10	269
10	199
229	227
229	270
230	202
230	199
230	271
231	199
11	199
232	275
232	24
232	276
233	277
233	202
234	278
234	202
236	278
238	279
238	280
239	281
239	282
239	202
240	278
240	202
240	15
241	289
241	202
242	290
243	13
243	274
243	291
243	244
244	13
244	243
245	292
245	14
12	268
12	246
246	12
247	294
249	296
250	204
251	297
251	206
253	298
254	211
255	299
255	300
255	213
256	301
256	214
257	215
257	214
257	302
258	227
258	303
258	304
259	275
259	227
259	308
259	309
260	310
261	227
263	227
263	311
263	312
263	304
264	227
264	313
265	314
266	315
267	227
267	316
267	317
268	227
268	12
269	10
269	318
270	319
270	320
270	321
270	322
270	229
270	323
271	230
272	32
272	324
272	274
272	265
272	323
273	32
273	325
274	4
274	326
274	327
274	32
274	323
274	328
274	329
275	309
275	259
276	232
277	233
278	337
278	240
278	234
278	338
280	238
281	342
282	5
283	348
283	349
283	350
284	15
284	316
286	351
287	15
288	15
288	281
288	354
290	355
291	243
291	274
293	356
293	12
294	247
294	357
295	247
296	249
297	358
299	255
299	359
300	255
300	360
301	256
302	257
302	359
303	258
303	361
304	258
304	263
305	258
306	305
307	306
308	259
308	362
309	363
310	315
311	364
311	365
311	263
311	366
312	367
312	645
312	361
312	263
313	264
314	371
314	265
315	372
316	284
316	373
316	267
318	269
319	375
319	270
319	376
319	321
319	322
319	229
319	323
319	320
320	270
320	377
321	270
321	319
321	379
321	380
322	382
322	383
322	270
322	319
323	272
323	270
324	272
324	385
325	386
325	273
326	274
327	274
328	274
329	323
330	4
330	295
330	387
331	4
331	332
331	388
332	331
333	4
333	389
336	276
337	391
337	278
338	278
339	278
340	278
341	392
341	278
342	281
343	393
343	394
343	281
344	6
344	282
345	282
346	396
347	5
348	398
348	399
348	283
349	283
350	400
350	401
350	402
350	283
351	286
351	352
352	351
352	286
353	287
355	403
355	290
356	22
356	293
357	407
357	294
358	408
358	409
359	302
359	299
360	300
360	410
360	411
361	312
361	303
361	412
362	413
362	308
363	415
363	309
364	417
364	311
365	412
365	311
366	412
366	418
366	311
367	312
368	420
368	312
369	312
369	370
370	645
371	314
372	315
372	421
373	316
374	6
374	317
374	422
374	423
375	428
375	383
375	319
375	429
375	380
376	319
376	429
377	432
377	320
377	362
378	377
378	320
379	433
379	321
380	375
380	321
381	434
381	321
381	380
382	322
382	435
383	322
383	375
384	322
384	383
384	436
385	324
386	325
387	440
388	331
388	18
389	441
389	1
389	333
390	336
390	21
391	337
391	442
392	341
394	451
395	393
395	6
397	347
397	452
397	453
397	454
398	348
398	350
398	455
399	348
401	402
401	350
402	401
402	350
403	457
404	22
404	458
405	22
405	459
406	22
407	459
408	461
408	358
408	409
409	358
410	462
410	360
410	463
411	463
411	360
411	464
412	365
412	361
412	465
412	366
413	362
414	362
414	466
415	416
417	364
417	467
418	468
418	469
418	470
418	366
419	368
419	471
420	472
421	473
421	372
422	374
423	475
423	476
423	477
424	374
425	374
427	7
429	375
429	376
430	375
431	480
431	376
431	429
432	377
433	481
433	379
434	381
434	482
435	382
435	483
435	484
436	384
436	485
437	385
437	486
437	487
437	488
438	492
438	493
439	388
442	391
443	495
444	495
446	21
446	496
447	20
447	497
451	394
451	498
451	499
453	397
453	500
453	454
454	397
454	453
455	501
456	401
457	502
457	403
458	504
458	505
458	404
459	508
459	405
460	510
460	405
461	408
462	410
463	410
463	411
464	411
464	511
465	412
465	512
466	414
466	513
467	512
467	417
469	418
470	514
470	418
471	17
471	419
645	312
645	370
473	515
473	421
474	516
474	517
474	502
474	422
475	523
475	423
476	424
476	477
476	423
477	524
477	508
477	423
477	525
477	526
477	476
477	509
477	527
478	426
479	475
479	427
480	431
480	528
481	433
481	530
483	435
483	487
484	435
486	531
486	437
487	483
488	437
489	437
489	488
490	31
490	530
490	532
490	437
491	533
491	437
491	30
492	438
494	1
494	534
495	535
496	446
499	451
500	453
502	474
503	457
504	508
504	506
505	536
505	458
505	537
506	504
506	458
507	458
507	538
507	539
508	504
508	459
508	477
508	509
509	508
509	525
509	459
509	477
510	460
510	526
511	540
511	464
512	467
512	465
513	541
513	466
514	470
515	542
516	519
517	529
517	521
517	474
518	474
518	522
519	474
519	26
519	516
519	520
520	519
521	474
521	544
521	524
521	545
522	474
522	518
523	475
523	547
524	527
524	477
524	521
524	548
525	477
525	526
526	525
526	477
526	538
527	524
527	549
527	521
527	545
527	550
527	477
529	26
530	481
530	490
531	486
531	552
532	490
533	491
534	494
534	553
534	554
536	505
538	555
538	526
539	404
540	556
540	557
540	511
541	558
541	513
542	515
542	559
543	517
546	560
546	561
546	544
546	521
547	555
547	551
547	562
547	523
548	562
548	524
549	564
550	565
550	566
550	567
550	527
551	537
551	547
552	531
553	534
554	534
555	538
555	547
556	540
556	568
557	540
558	541
558	569
559	542
559	570
560	546
561	546
562	547
562	563
562	548
563	560
563	548
564	567
567	550
568	571
569	572
569	558
570	573
570	559
571	574
571	568
572	569
572	575
573	576
574	571
574	577
575	578
575	572
576	573
576	579
577	574
577	580
578	581
578	582
578	575
579	583
579	576
580	577
582	578
582	584
583	579
583	585
583	586
584	582
584	587
585	588
586	583
587	584
587	589
588	585
588	590
589	587
589	591
590	592
590	588
591	593
591	589
592	590
592	594
593	595
593	591
594	596
595	597
595	593
595	598
596	594
596	599
597	595
598	595
598	600
599	601
599	596
600	602
600	598
601	599
601	603
602	604
602	600
603	605
604	606
604	602
605	603
605	607
606	604
606	608
606	609
607	610
607	605
608	611
608	606
609	612
609	606
610	613
610	607
610	614
611	608
611	615
612	609
613	610
614	616
615	611
615	619
616	617
616	614
617	618
617	616
618	25
618	617
619	25
619	615
619	620
619	621
619	622
623	620
624	621
624	625
624	626
626	624
628	627
628	629
629	628
629	630
630	629
632	631
633	636
640	639
642	641
644	643

## Sheet: README
Sheet Name	Contents
All Compounds	Complete list of all compounds in the C. elegans metabolome from MZ and YW
All Reactions	Complete list of all reactions in the C. elegans metabolome from MZ and YW
Final Network	List of all reactions found within our network with reaction and compound ID's taken from MZ/YM
Network Nodes	List of final nodes found within network
Network Edges	List of final edges found within network
Pajek Import	Combined node and edge list for Pajek import
